# Supplementary material for: Olfactory bulb astrocytes mediate sensory circuit processing through Sox9 in the mouse brain
Source: Nat Commun. 2021 Sep 1;12:5230. doi: 10.1038/s41467-021-25444-3 (PMC8410770; doi:10.1038/s41467-021-25444-3)
Supplement: Supplementary file 3 — Source Data [file 41467_2021_25444_MOESM3_ESM.xlsx]

## Sheet: Fig1E-J
Animal	File	Cell ID	Genotype		Region	NUM of Primary Filament	Total Process Length	NUM of Branch Points	NUM of Terminal Points	Hull surface	Sholl 0	Sholl 5	Sholl 10	Sholl 15	Sholl 20	Sholl 25	Sholl 30	Sholl 35	Sholl 40	Sholl 45	Sholl 50	Sholl 55	Sholl 60		NUM of Primary Filament							ANOVA						ANOVA							ANOVA
WT2	0506AlGFP-113_LB3-2_GFP_Sox9_GFAP_OB_granule_100X-1	0	WT	1	OB granule	11	346	32	37	2273	0	11	20	16	2	1	1	0							Genotype	Region	AVER	STEDV	NUM	STE		NUM_PF								Sum of Squares	df	Mean Square	F	Sig.			Sum of Squares	df	Mean Square
WT2	0506AlGFP-113_LB3-2_GFP_Sox9_GFAP_OB_granule_100X-1	3	WT	1	OB granule	11	410	43	49	2497	0	11	28	12	6	0									WT	OB granule	11.6	3.57771	30	0.653197			Sum of Squares	df	Mean Square	F	Sig.	Length	Between Groups	28390.5	1	28390.5	1.42567	0.237692	Sholl_0	Between Groups	0	1	0
WT2	0506AlGFP-113_LB3-2_GFP_Sox9_GFAP_OB_granule_100X-3	2	WT	1	OB granule	5	182	17	19		0	5	11	7	1	0									Genotype	Region						Between Groups	68.3604	1	68.3604	5.73784	0.0201001		Within Groups	1.07535e+06	54	19913.8				Within Groups	0	54	0
WT2	0506AlGFP-113_LB3-2_GFP_Sox9_GFAP_OB_granule_100X-3	4	WT	1	OB granule	13	403	37	39		0	13	18	14	6	3	0								KO	OB granule	9.38462	3.29942	26	0.647069		Within Groups	643.354	54	11.914				Total	1.10374e+06	55					Total	0	55
WT2	0506AlGFP-113_LB3-2_GFP_Sox9_GFAP_OB_granule_100X-4	2	WT	1	OB granule	11	494	48	53		0	11	14	17	12	5	4	0							Total Process Length							Total	711.714	55				B_point	Between Groups	995.44	1	995.44	4.0897	0.0481103	Sholl_5	Between Groups	68.3604	1	68.3604
WT2	0506AlGFP-113_LB3-2_GFP_Sox9_GFAP_OB_granule_100X-4	3	WT	1	OB granule	12	197	19	20		0	12	10	3	3	0									Genotype	Region	AVER	STEDV	NUM	STE									Within Groups	13143.7	54	243.402				Within Groups	643.354	54	11.914
WT2	0506AlGFP-113_LB3-2_GFP_Sox9_GFAP_OB_granule_100X-7	1	WT	1	OB granule	8	141	13	14		0	8	6	4	0										WT	OB granule	352.767	135.646	30	24.7654									Total	14139.1	55					Total	711.714	55
WT2	0506AlGFP-113_LB3-2_GFP_Sox9_GFAP_OB_granule_100X-7	2	WT	1	OB granule	11	321	28	32		0	11	14	11	8	2	0								Genotype	Region												T_point	Between Groups	1178.91	1	1178.91	4.29541	0.0430033	Sholl_10	Between Groups	90.4795	1	90.4795
WT2	0506AlGFP-113_LB3-2_GFP_Sox9_GFAP_OB_granule_100X-8	1	WT	1	OB granule	8	235	25	28		0	8	16	9	1	0									KO	OB granule	307.619	147.208	26	28.8699									Within Groups	14820.8	54	274.459				Within Groups	3104.02	54	57.4819
WT2	0506AlGFP-113_LB3-2_GFP_Sox9_GFAP_OB_granule_100X-8	2	WT	1	OB granule	10	305	31	33		0	10	15	13	3	1	0								NUM of Branch Points														Total	15999.7	55					Total	3194.5	55
WT2	0506AlGFP-113_LB3-2_GFP_Sox9_GFAP_OB_granule_100X-9	0	WT	1	OB granule	13	675	73	78		0	13	34	29	15	5	1	0							Genotype	Region	AVER	STEDV	NUM	STE															Sholl_15	Between Groups	5.10037	1	5.10037
WT2	0506AlGFP-113_LB3-2_GFP_Sox9_GFAP_OB_granule_100X-9	2	WT	1	OB granule	18	478	44	47		0	18	15	14	9	5	3	0							WT	OB granule	35.3	15.519	30	2.83336																Within Groups	2658.33	54	49.2283
WT2	0506AlGFP-113_LB3-2_GFP_Sox9_GFAP_OB_granule_100X-9	3	WT	1	OB granule	10	178	15	19		0	10	12	5	0										Genotype	Region																				Total	2663.43	55
WT2	0506AlGFP-113_LB3-2_GFP_Sox9_GFAP_OB_granule_100X-10	3	WT	1	OB granule	9	228	22	25		0	9	11	8	1	0									KO	OB granule	26.8462	15.6963	26	3.07831															Sholl_20	Between Groups	0.792033	1	0.792033
WT1	0425AlACS9-51_LB3-2-OB-granule_layer-100x-2	1	WT	1	OB granule	17	415	42	49		0	17	25	12	8	0									NUM of Terminal Points																					Within Groups	960.762	54	17.7919
WT1	0425AlACS9-51_LB3-2-OB-granule_layer-100x-2	2	WT	1	OB granule	12	460	48	51		0	12	28	15	7	0									Genotype	Region	AVER	STEDV	NUM	STE																Total	961.554	55
WT1	0425AlACS9-51_LB3-2-OB-granule_layer-100x-2	3	WT	1	OB granule	11	269	30	34		0	11	22	6	0										WT	OB granule	39.7	16.7911	30	3.06562															Sholl_25	Between Groups	2.92232	1	2.92232
WT1	0425AlACS9-51_LB3-2-OB-granule_layer-100x-3	0	WT	1	OB granule	8	447	39	44		0	8	13	19	10	7	2	1	0						Genotype	Region																				Within Groups	288.744	46	6.27705
WT1	0425AlACS9-51_LB3-2-OB-granule_layer-100x-3	1	WT	1	OB granule	8	195	15	19		0	8	11	9	2	0									KO	OB granule	30.5	16.3028	26	3.19723																Total	291.667	47
WT1	0425AlACS9-51_LB3-2-OB-granule_layer-100x-3	3	WT	1	OB granule	8	201	23	26		0	8	12	4	0										Sholl analysis																				Sholl_30	Between Groups	0.672578	1	0.672578
WT1	0425AlACS9-51_LB3-2-OB-granule_layer-100x-4	1	WT	1	OB granule	14	326	24	32		0	14	10	9	3	2	0									Genotype	Region	0	5	10	15	20	25	30	35	40	45									Within Groups	84.3619	27	3.12451
WT1	0425AlACS9-51_LB3-2-OB-granule_layer-100x-4	2	WT	1	OB granule	17	399	38	43		0	17	10	10	8	7	0								AVER	WT	OB granule	0	11.6	17.9333	11.0667	4.7	2.32	1.26667	0.375	0	#DIV/0!									Total	85.0345	28
WT1	0425AlACS9-51_LB3-2-OB-granule_layer-100x-5	1	WT	1	OB granule	17	544	62	71		0	17	30	19	8	2	0								STDEV			0	3.57771	7.98245	6.28591	4.1118	2.6727	1.48645	0.517549	0	#DIV/0!								Sholl_35	Between Groups	0.138072	1	0.138072
WT1	0425AlACS9-51_LB3-2-OB-granule_layer-100x-5	2	WT	1	OB granule	12	487	57	64		0	12	18	22	4	3	4	0							NUM			30	30	30	30	30	25	15	8	3	0									Within Groups	10.0972	15	0.673148
WT1	0425AlACS9-51_LB3-2-OB-granule_layer-100x-5	3	WT	1	OB granule	11	403	50	55		0	11	34	12	1	0									STE			0	0.653197	1.45739	1.14764	0.750708	0.53454	0.383799	0.182981	0	#DIV/0!									Total	10.2353	16
WT1	0425AlACS9-51_LB3-2-OB-granule_layer-100x-5	4	WT	1	OB granule	8	187	17	20		0	8	16	1	0											Genotype	Region	0	5	10	15	20	25	30	35	40	45								Sholl_40	Between Groups	0	1	0
WT1	0425AlACS9-51_LB3-2-OB-granule_layer-100x-6	2	WT	1	OB granule	19	482	47	52		0	19	25	5	8	6	2	1	0						AVER	KO	OB granule	0	9.38462	15.3846	10.4615	4.46154	1.82609	1.57143	0.555556	0	#DIV/0!									Within Groups	0	54	0
WT1	0425AlACS9-51_LB3-2-OB-granule_layer-100x-6	4	WT	1	OB granule	7	235	22	26		0	7	12	4	5	1	0								STDEV			0	3.29942	7.08845	7.77808	4.33803	2.30912	2.02729	1.01379	0	#DIV/0!									Total	0	55
WT1	0425AlACS9-51_LB3-2-OB-granule_layer-100x-6	5	WT	1	OB granule	13	502	52	58		0	13	16	15	9	8	2	1	0						NUM			26	26	26	26	26	23	14	9	3	0
WT1	0425AlACS9-51_LB3-2-OB-granule_layer-100x-6	6	WT	1	OB granule	16	438	46	54		0	16	32	8	1	0									STE			0	0.647069	1.39016	1.52541	0.850757	0.481484	0.541815	0.337931	0	#DIV/0!
KO2	0506AlCagS9-160_LB3-2_GFP_Sox9_GFAP_OB_granule_100X-1	1	KO	2	OB granule	6	378	34	36		0	6	14	15	11	3	1	0
KO2	0506AlCagS9-160_LB3-2_GFP_Sox9_GFAP_OB_granule_100X-1	2	KO	2	OB granule	11	526	44	47		0	11	14	22	13	6	4	3	0						NUM of Primary Filament						NUM of Primary Filament
KO2	0506AlCagS9-160_LB3-2_GFP_Sox9_GFAP_OB_granule_100X-2	0	KO	2	OB granule	7	149	11	14		0	7	7	3	3	1	0								Genotype	Region	AVER	STEDV	NUM	STE	Genotype	Region	AVER	STEDV	NUM	STE
KO2	0506AlCagS9-160_LB3-2_GFP_Sox9_GFAP_OB_granule_100X-2	1	KO	2	OB granule	10	233	17	20		0	10	13	7	2	1	0								WT	OB Epl	13.1212	5.60556	33	0.975803	KO	OB Epl	9.1	4.57866	40	0.723949	OB
KO2	0506AlCagS9-160_LB3-2_GFP_Sox9_GFAP_OB_granule_100X-2	2	KO	2	OB granule	13	254	16	22		0	13	13	5	2	1	0								Genotype	Region					Genotype	Region
KO2	0506AlCagS9-160_LB3-2_GFP_Sox9_GFAP_OB_granule_100X-2	3	KO	2	OB granule	13	565	53	58		0	13	19	10	12	9	7	1	0						WT	CX L2	9.89744	3.8443	39	0.615581	KO	CX L2	8.48571	3.95096	35	0.667834	CX
KO2	0506AlCagS9-160_LB3-2_GFP_Sox9_GFAP_OB_granule_100X-3	0	KO	2	OB granule	6	261	24	26		0	6	11	12	3	1	0								Genotype	Region					Genotype	Region
KO2	0506AlCagS9-160_LB3-2_GFP_Sox9_GFAP_OB_granule_100X-3	2	KO	2	OB granule	4	99.1	8	10		0	4	6	4	0										WT	HiPPO C3	10.5652	3.04252	23	0.634409	KO	HiPPO C3	7.5	3.32148	32	0.587161	HIP
KO2	0506AlCagS9-160_LB3-2_GFP_Sox9_GFAP_OB_granule_100X-3	3	KO	2	OB granule	12	292	21	26		0	12	24	8	1	0									Genotype	Region					Genotype	Region
KO2	0506AlCagS9-160_LB3-2_GFP_Sox9_GFAP_OB_granule_100X-3	4	KO	2	OB granule	9	267	20	25		0	9	20	6	3	0									WT	ST D	9.67647	4.05807	34	0.695953	KO	ST D	6.58333	3.41627	60	0.441039	ST
KO2	0506AlCagS9-160_LB3-2_GFP_Sox9_GFAP_OB_granule_100X-4	0	KO	2	OB granule	6	281	19	24		0	6	12	15	3	0									Genotype	Region					Genotype	Region
KO2	0506AlCagS9-160_LB3-2_GFP_Sox9_GFAP_OB_granule_100X-4	1	KO	2	OB granule	10	344	29	33		0	10	24	11	6	0									WT	TH D	11.0702	4.96005	57	0.656975	KO	TH D	9.26087	4.40138	69	0.529864	TH
KO2	0506AlCagS9-160_LB3-2_GFP_Sox9_GFAP_OB_granule_100X-4	2	KO	2	OB granule	10	387	35	40		0	10	28	11	4	2	0								Genotype	Region					Genotype	Region
KO2	0506AlCagS9-160_LB3-2_GFP_Sox9_GFAP_OB_granule_100X-4	5	KO	2	OB granule	13	365	32	37		0	13	20	17	2	0									WT	MD 7N	13.78	9.06955	50	1.28263	KO	MD 7N	9.69388	5.61695	49	0.802422	MD
KO2	0506AlCagS9-160_LB3-2_GFP_Sox9_GFAP_OB_granule_100X-5	1	KO	2	OB granule	10	216	19	22		0	10	15	6	0
KO2	0506AlCagS9-160_LB3-2_GFP_Sox9_GFAP_OB_granule_100X-5	2	KO	2	OB granule	13	578	70	76		0	13	20	36	8	3	1	0							Total Process Length						Total Process Length
KO2	0506AlCagS9-160_LB3-2_GFP_Sox9_GFAP_OB_granule_100X-5	4	KO	2	OB granule	13	374	34	39		0	13	27	10	3	0									Genotype	Region	AVER	STEDV	NUM	STE	Genotype	Region	AVER	STEDV	NUM	STE
KO1	0425AlCagS9-173_LB3-2-OB-granule_layer-100x-1	3	KO	2	OB granule	10	323	26	30		0	10	18	2	4	2	3	1	0						WT	OB Epl	500.791	355.531	33	61.8899	KO	OB Epl	273.147	171.847	40	27.1714
KO1	0425AlCagS9-173_LB3-2-OB-granule_layer-100x-2	3	KO	2	OB granule	12	257	22	25		0	12	16	10	1	0									Genotype	Region					Genotype	Region
KO1	0425AlCagS9-173_LB3-2-OB-granule_layer-100x-2	4	KO	2	OB granule	16	660	60	64		0	16	28	22	16	3	1	0							WT	CX L2	451.685	353.606	39	56.6223	KO	CX L2	405.389	299.507	35	50.6259
KO1	0425AlCagS9-173_LB3-2-OB-granule_layer-100x-3	3	KO	2	OB granule	9	133	13	14		0	9	7	2	0										Genotype	Region					Genotype	Region
KO1	0425AlCagS9-173_LB3-2-OB-granule_layer-100x-3	5	KO	2	OB granule	6	242	22	24		0	6	6	11	7	5	1	0							WT	HiPPO C3	387.435	172.848	23	36.0414	KO	HiPPO C3	213.703	130.215	32	23.019
KO1	0425AlCagS9-173_LB3-2-OB-granule_layer-100x-3	6	KO	2	OB granule	7	133	9	12		0	7	6	2	1	0									Genotype	Region					Genotype	Region
KO1	0425AlCagS9-173_LB3-2-OB-granule_layer-100x-5	0	KO	2	OB granule	8	369	32	35		0	8	15	16	7	3	3	0							WT	ST D	339.738	210.573	34	36.1129	KO	ST D	180.627	118.212	60	15.2611
KO1	0425AlCagS9-173_LB3-2-OB-granule_layer-100x-5	1	KO	2	OB granule	8	189	20	22		0	8	12	6	2	0									Genotype	Region					Genotype	Region
KO1	0425AlCagS9-173_LB3-2-OB-granule_layer-100x-5	2	KO	2	OB granule	2	123	8	12		0	2	5	3	2	2	1	0							WT	TH D	434.126	348.17	57	46.1162	KO	TH D	291.555	235.044	69	28.296
WT2	0515AlGFP113LB6_GFP_OB_Epl_63X-1	5	WT	1	OB Epl	25	1043	102	111		0	25	60	45	15	7	2	1	0						Genotype	Region					Genotype	Region
WT2	0515AlGFP113LB6_GFP_OB_Epl_63X-1	7	WT	1	OB Epl	16	584	52	55		0	16	27	22	10	2	0								WT	MD 7N	433.427	391.529	50	55.3706	KO	MD 7N	262.033	221.525	49	31.6464
WT2	0515AlGFP113LB6_GFP_OB_Epl_63X-1	8	WT	1	OB Epl	7	154	8	11		0	7	9	3	1	1	0
WT2	0515AlGFP113LB6_GFP_OB_Epl_63X-2	15	WT	1	OB Epl	11	468	45	49		0	11	22	12	14	2	0								NUM of Branch Points						NUM of Branch Points
WT2	0515AlGFP113LB6_GFP_OB_Epl_63X-2	16	WT	1	OB Epl	17	495	40	44		0	17	21	17	7	1	0								Genotype	Region	AVER	STEDV	NUM	STE	Genotype	Region	AVER	STEDV	NUM	STE
WT2	0515AlGFP113LB6_GFP_OB_Epl_63X-2	17	WT	1	OB Epl	6	338	36	38		0	6	12	19	5	1	0								WT	OB Epl	47	37.8253	33	6.58453	KO	OB Epl	26.2	18.4129	40	2.91134
WT2	0515AlGFP113LB6_GFP_OB_Epl_63X-2	18	WT	1	OB Epl	9	194	11	15		0	9	12	6	0										Genotype	Region					Genotype	Region
WT2	0515AlGFP113LB6_GFP_OB_Epl_63X-2	19	WT	1	OB Epl	22	487	40	44		0	22	31	14	5	1	0								WT	CX L2	37.9487	34.8402	39	5.5789	KO	CX L2	39.0571	32.1284	35	5.43069
WT2	0515AlGFP113LB6_GFP_OB_Epl_63X-3	1	WT	1	OB Epl	18	407	39	45		0	18	31	12	0										Genotype	Region					Genotype	Region
WT2	0515AlGFP113LB6_GFP_OB_Epl_63X-3	8	WT	1	OB Epl	13	574	54	63		0	13	36	14	8	0									WT	HiPPO C3	35.3478	18.1449	23	3.78347	KO	HiPPO C3	20.125	14.2325	32	2.51598
WT2	0515AlGFP113LB6_GFP_OB_Epl_63X-3	11	WT	1	OB Epl	20	703	63	69		0	20	39	24	10	4	1	2	0						Genotype	Region					Genotype	Region
WT2	0515AlGFP113LB6_GFP_OB_Epl_63X-3	15	WT	1	OB Epl	5	74	5	6		0	5	4	0											WT	ST D	34.3235	23.431	34	4.01839	KO	ST D	17.25	12.7141	60	1.64138
WT2	0515AlGFP113LB6_GFP_OB_Epl_63X-3	16	WT	1	OB Epl	14	411	37	39		0	14	22	13	4	0									Genotype	Region					Genotype	Region
WT2	0515AlGFP113LB6_GFP_OB_Epl_63X-4	6	WT	1	OB Epl	21	737	71	77		0	21	41	29	9	2	0								WT	TH D	46.4211	43.119	57	5.71125	KO	TH D	29.3333	26.4801	69	3.18783
WT2	0515AlGFP113LB6_GFP_OB_Epl_63X-4	7	WT	1	OB Epl	16	906	91	100		0	16	51	43	10	2	0								Genotype	Region					Genotype	Region
WT2	0515AlGFP113LB6_GFP_OB_Epl_63X-4	8	WT	1	OB Epl	6	207	14	19		0	6	14	6	1	0									WT	MD 7N	49.32	45.0698	50	6.37383	KO	MD 7N	28.7959	26.9096	49	3.84422
WT2	0515AlGFP113LB6_GFP_OB_Epl_63X-4	9	WT	1	OB Epl	13	425	40	47		0	13	25	13	2	0
WT2	0515AlGFP113LB6_GFP_OB_Epl_63X-4	10	WT	1	OB Epl	10	205	15	18		0	10	16	3	1	0									NUM of Terminal Points						NUM of Terminal Points
WT2	0515AlGFP113LB6_GFP_OB_Epl_63X-4	11	WT	1	OB Epl	11	256	18	23		0	11	14	6	2	0									Genotype	Region	AVER	STEDV	NUM	STE	Genotype	Region	AVER	STEDV	NUM	STE
WT2	0515AlGFP113LB6_GFP_OB_Epl_63X-5	8	WT	1	OB Epl	16	473	45	49		0	16	26	15	2	4	1	0							WT	OB Epl	52.2424	40.6294	33	7.07268	KO	OB Epl	30.275	19.4791	40	3.07992
WT2	0515AlGFP113LB6_GFP_OB_Epl_63X-5	10	WT	1	OB Epl	6	58.9	4	6		0	6	2	0											Genotype	Region					Genotype	Region
WT2	0515AlGFP113LB6_GFP_OB_Epl_63X-5	11	WT	1	OB Epl	19	1121	109	117		0	19	41	51	30	23	6	0							WT	CX L2	42.3846	36.8665	39	5.90336	KO	CX L2	42.7714	33.0624	35	5.58857
WT2	0515AlGFP113LB6_GFP_OB_Epl_63X-5	13	WT	1	OB Epl	22	1277	122	135		0	22	36	59	38	15	1	0							Genotype	Region					Genotype	Region
WT2	0515AlGFP113LB6_GFP_OB_Epl_63X-6	2	WT	1	OB Epl	11	262	26	29		0	11	20	7	1	0									WT	HiPPO C3	39.4783	19.4349	23	4.05246	KO	HiPPO C3	23.1562	15.1319	32	2.67497
WT2	0515AlGFP113LB6_GFP_OB_Epl_63X-6	5	WT	1	OB Epl	12	399	32	38		0	12	27	13	2	0									Genotype	Region					Genotype	Region
WT2	0515AlGFP113LB6_GFP_OB_Epl_63X-6	6	WT	1	OB Epl	4	149	14	15		0	4	7	5	1	0									WT	ST D	38	24.0882	34	4.1311	KO	ST D	20.4833	13.4006	60	1.73001
WT2	0515AlGFP113LB6_GFP_OB_Epl_63X-6	12	WT	1	OB Epl	9	191	12	16		0	9	10	5	0										Genotype	Region					Genotype	Region
WT2	0515AlGFP113LB6_GFP_OB_Epl_63X-6	13	WT	1	OB Epl	12	759	70	75		0	12	26	21	14	10	7	4	0						WT	TH D	51.3684	45.7882	57	6.06479	KO	TH D	33.0435	28.0254	69	3.37386
WT2	0515AlGFP113LB6_GFP_OB_Epl_63X-6	14	WT	1	OB Epl	16	678	68	75		0	16	41	40	8	3	0								Genotype	Region					Genotype	Region
WT2	0515AlGFP113LB6_GFP_OB_Epl_63X-6	15	WT	1	OB Epl	16	1501	169	184		0	16	42	77	50	14	3								WT	MD 7N	55.34	48.4977	50	6.85861	KO	MD 7N	32.8776	28.5355	49	4.0765
WT2	0515AlGFP113LB6_GFP_OB_Epl_63X-7	6	WT	1	OB Epl	7	283	32	35		0	7	5	7	8	7	2	0
WT2	0515AlGFP113LB6_GFP_OB_Epl_63X-7	7	WT	1	OB Epl	16	615	58	65		0	16	23	28	16	5	0								Sholl analysis
WT2	0515AlGFP113LB6_GFP_OB_Epl_63X-7	8	WT	1	OB Epl	7	91.2	9	12		0	7	4	0												Genotype	Region	0	5	10	15	20	25	30	35	40	45	50	55	60
KO2	0515AlCagS9160LB6_GFP_OB_Epl_63X-1	7	KO	2	OB Epl	13	566	53	61		0	13	25	23	13	2	0								AVER	WT	OB Epl	0	13.1212	24.1515	19.0606	9.13333	3.85185	1.27778	1	0	#DIV/0!	#DIV/0!	#DIV/0!	#DIV/0!
KO2	0515AlCagS9160LB6_GFP_OB_Epl_63X-2	4	KO	2	OB Epl	4	64.6	4	6		0	4	4	0											STDEV			0	5.60556	14.5712	18.505	11.6315	5.66164	2.10896	1.52753	0	#DIV/0!	#DIV/0!	#DIV/0!	#DIV/0!
KO2	0515AlCagS9160LB6_GFP_OB_Epl_63X-2	5	KO	2	OB Epl	3	71.7	5	9		0	3	4	0											NUM			33	33	33	33	30	27	18	7	3	0	0	0	0
KO2	0515AlCagS9160LB6_GFP_OB_Epl_63X-2	6	KO	2	OB Epl	12	185	14	18		0	12	9	1	1	1	0								STE			0	0.975803	2.53652	3.2213	2.12361	1.08958	0.497087	0.57735	0	#DIV/0!	#DIV/0!	#DIV/0!	#DIV/0!
KO2	0515AlCagS9160LB6_GFP_OB_Epl_63X-2	7	KO	2	OB Epl	4	227	21	23		0	4	6	5	8	5	0									Genotype	Region	0	5	10	15	20	25	30	35	40	45	50	55	60
KO2	0515AlCagS9160LB6_GFP_OB_Epl_63X-2	8	KO	2	OB Epl	9	405	40	44		0	9	24	14	6	1	0								AVER	KO	OB Epl	0	9.1	13.7	7.675	4.05714	2.36	1.125	0.5	1.5	0.5	0	#DIV/0!	#DIV/0!
KO2	0515AlCagS9160LB6_GFP_OB_Epl_63X-3	5	KO	2	OB Epl	5	211	21	24		0	5	6	12	4	0									STDEV			0	4.57866	7.57256	7.13024	4.77089	2.87054	1.66833	0.83666	0.707107	0.707107	#DIV/0!	#DIV/0!	#DIV/0!
KO2	0515AlCagS9160LB6_GFP_OB_Epl_63X-3	6	KO	2	OB Epl	9	339	30	38		0	9	19	10	2	4	0								NUM			40	40	40	40	35	25	16	6	2	2	1	0	0
KO2	0515AlCagS9160LB6_GFP_OB_Epl_63X-3	7	KO	2	OB Epl	8	214	12	17		0	8	14	3	1	0									STE			0	0.723949	1.19733	1.12739	0.806427	0.574108	0.417083	0.341565	0.5	0.5	#DIV/0!	#DIV/0!	#DIV/0!
KO2	0515AlCagS9160LB6_GFP_OB_Epl_63X-3	8	KO	2	OB Epl	3	57.4	7	8		0	3	4	1	0										Sholl analysis
KO2	0515AlCagS9160LB6_GFP_OB_Epl_63X-3	9	KO	2	OB Epl	3	53.4	5	7		0	3	4	0												Genotype	Region	0	5	10	15	20	25	30	35	40	45	50	55	60
KO2	0515AlCagS9160LB6_GFP_OB_Epl_63X-3	10	KO	2	OB Epl	13	318	24	32		0	13	22	5	0										AVER	WT	CX L2	0	9.89744	15.2821	14.6923	10.5128	5.76923	2.87879	2.10526	1.5	1.33333	1.5	0	#DIV/0!
KO2	0515AlCagS9160LB6_GFP_OB_Epl_63X-3	11	KO	2	OB Epl	11	199	20	23		0	11	13	6	0										STDEV			0	3.8443	7.74919	11.7118	10.605	7.1872	4.11368	3.69526	3.34392	1.52753	2.12132	#DIV/0!	#DIV/0!
KO2	0515AlCagS9160LB6_GFP_OB_Epl_63X-3	12	KO	2	OB Epl	12	544	64	69		0	12	21	25	6	6	4	0							NUM			39	39	39	39	39	39	33	19	12	3	2	1	0
KO2	0515AlCagS9160LB6_GFP_OB_Epl_63X-4	2	KO	2	OB Epl	4	132	10	13		0	4	10	2	1	0									STE			0	0.615581	1.24086	1.87539	1.69817	1.15087	0.716099	0.847752	0.965307	0.881917	1.5	#DIV/0!	#DIV/0!
KO2	0515AlCagS9160LB6_GFP_OB_Epl_63X-4	4	KO	2	OB Epl	16	496	49	54		0	16	31	14	4	0										Genotype	Region	0	5	10	15	20	25	30	35	40	45	50	55	60
KO2	0515AlCagS9160LB6_GFP_OB_Epl_63X-4	5	KO	2	OB Epl	19	566	56	62		0	19	27	23	11	2	1	0							AVER	KO	CX L2	0	8.48571	14.2571	14.5152	10.129	5.2	3.36364	2.07143	1.22222	0.333333	1	0	#DIV/0!
KO2	0515AlCagS9160LB6_GFP_OB_Epl_63X-4	6	KO	2	OB Epl	7	126	13	16		0	7	6	2	0										STDEV			0	3.95096	9.07596	10.1984	7.69304	7.70311	4.8161	2.84103	1.92209	0.57735	#DIV/0!	#DIV/0!	#DIV/0!
KO2	0515AlCagS9160LB6_GFP_OB_Epl_63X-4	7	KO	2	OB Epl	7	178	14	17		0	7	12	3	1	1	0								NUM			35	35	35	33	31	30	22	14	9	3	1	1	0
KO2	0515AlCagS9160LB6_GFP_OB_Epl_63X-4	8	KO	2	OB Epl	6	119	13	16		0	6	9	1	0										STE			0	0.667834	1.53412	1.77532	1.38171	1.40639	1.0268	0.759296	0.640698	0.333333	#DIV/0!	#DIV/0!	#DIV/0!
KO2	0515AlCagS9160LB6_GFP_OB_Epl_63X-4	9	KO	2	OB Epl	13	393	42	46		0	13	18	12	6	1	0								Sholl analysis
KO2	0515AlCagS9160LB6_GFP_OB_Epl_63X-4	10	KO	2	OB Epl	3	72.7	6	7		0	3	4	2	1	0										Genotype	Region	0	5	10	15	20	25	30	35	40	45	50	55	60
KO2	0515AlCagS9160LB6_GFP_OB_Epl_63X-4	12	KO	2	OB Epl	7	138	9	12		0	7	8	5	1	0									AVER	WT	HiPPO C3	0	10.5652	15.5652	11.6087	7.47826	3.85714	2.47059	0.5	0	#DIV/0!	#DIV/0!	#DIV/0!	#DIV/0!
KO2	0515AlCagS9160LB6_GFP_OB_Epl_63X-5	6	KO	2	OB Epl	15	292	25	30		0	15	19	7	0										STDEV			0	3.04252	5.47578	5.60632	5.71179	3.24478	2.50294	1.01905	0	#DIV/0!	#DIV/0!	#DIV/0!	#DIV/0!
KO2	0515AlCagS9160LB6_GFP_OB_Epl_63X-5	7	KO	2	OB Epl	1	25.7	2	4		0	1	2	0											NUM			23	23	23	23	23	21	17	14	3	0	0	0	0
KO2	0515AlCagS9160LB6_GFP_OB_Epl_63X-5	8	KO	2	OB Epl	16	386	32	39		0	16	16	14	6	0									STE			0	0.634409	1.14178	1.169	1.19099	0.708068	0.607052	0.272352	0	#DIV/0!	#DIV/0!	#DIV/0!	#DIV/0!
KO2	0515AlCagS9160LB6_GFP_OB_Epl_63X-5	9	KO	2	OB Epl	11	236	24	29		0	11	11	6	3	0										Genotype	Region	0	5	10	15	20	25	30	35	40	45	50	55	60
KO2	0515AlCagS9160LB6_GFP_OB_Epl_63X-6	3	KO	2	OB Epl	11	534	55	61		0	11	21	12	17	5	2	2	1	0					AVER	KO	HiPPO C3	0	7.5	9.8125	7.03226	3.32143	1.57143	0.642857	1.2	2	1.5	1	0	#DIV/0!
KO2	0515AlCagS9160LB6_GFP_OB_Epl_63X-6	4	KO	2	OB Epl	9	557	57	62		0	9	20	17	14	10	4	1	2	1	0				STDEV			0	3.32148	5.81676	5.7183	3.60096	1.63007	0.928783	2.16795	1.41421	2.12132	#DIV/0!	#DIV/0!	#DIV/0!
KO2	0515AlCagS9160LB6_GFP_OB_Epl_63X-6	5	KO	2	OB Epl	17	490	51	55		0	17	18	14	7	4	0								NUM			32	32	32	31	28	21	14	5	2	2	1	1	0
KO2	0515AlCagS9160LB6_GFP_OB_Epl_63X-7	2	KO	2	OB Epl	11	305	31	36		0	11	16	7	3	1	4	0							STE			0	0.587161	1.02827	1.02704	0.680518	0.355711	0.248228	0.969536	1	1.5	#DIV/0!	#DIV/0!	#DIV/0!
KO2	0515AlCagS9160LB6_GFP_OB_Epl_63X-7	5	KO	2	OB Epl	13	566	56	61		0	13	14	16	14	9	3	0							Sholl analysis
KO2	0515AlCagS9160LB6_GFP_OB_Epl_63X-7	7	KO	2	OB Epl	5	77.4	7	10		0	5	4	0												Genotype	Region	0	5	10	15	20	25	30	35	40	45	50	55	60
KO2	0515AlCagS9160LB6_GFP_OB_Epl_63X-7	9	KO	2	OB Epl	8	212	17	21		0	8	17	5	1	0									AVER	WT	ST D	0	9.67647	13.9412	11.2647	6.03125	2.92857	1.75	1.6	2	0.333333	1	0	#DIV/0!
KO2	0515AlCagS9160LB6_GFP_OB_Epl_63X-8	0	KO	2	OB Epl	11	170	15	19		0	11	13	1	0										STDEV			0	4.05807	7.21086	8.59637	5.85571	3.25381	3.00657	2.91357	1	0.57735	#DIV/0!	#DIV/0!	#DIV/0!
KO2	0515AlCagS9160LB6_GFP_OB_Epl_63X-8	4	KO	2	OB Epl	15	473	49	53		0	15	26	18	5	3	0								NUM			34	34	34	34	32	28	20	10	3	3	1	1	0
KO2	0515AlCagS9160LB6_GFP_OB_Epl_63X-8	6	KO	2	OB Epl	11	171	14	19		0	11	13	3	0										STE			0	0.695953	1.23665	1.47426	1.03515	0.614913	0.67229	0.921352	0.57735	0.333333	#DIV/0!	#DIV/0!	#DIV/0!
KO2	0515AlCagS9160LB6_GFP_OB_Epl_63X-8	7	KO	2	OB Epl	7	131	12	14		0	7	7	1	0											Genotype	Region	0	5	10	15	20	25	30	35	40	45	50	55	60
KO2	0515AlCagS9160LB6_GFP_OB_Epl_63X-8	8	KO	2	OB Epl	3	321	38	41		0	3	13	6	6	4	0								AVER	KO	ST D	0	6.58333	9.03333	5.05085	2.46939	1	1	1.8	0	#DIV/0!	#DIV/0!	#DIV/0!	#DIV/0!
KO2	0515AlCagS9160LB6_GFP_OB_Epl_63X-8	9	KO	2	OB Epl	9	303	31	35		0	9	18	11	0										STDEV			0	3.41627	6.01683	5.17095	3.06935	1.36626	1.55839	2.48998	0	#DIV/0!	#DIV/0!	#DIV/0!	#DIV/0!
WT2	0515AlGFP113LB6_GFP_CX_L2_63X-1	2	WT	1	CX L2	10	564	45	50		0	10	19	18	17	12	1	1	0						NUM			60	60	60	59	49	31	15	5	3	0	0	0	0
WT2	0515AlGFP113LB6_GFP_CX_L2_63X-1	3	WT	1	CX L2	14	433	37	39		0	14	19	16	8	5	1	0							STE			0	0.441039	0.77677	0.673201	0.438479	0.245388	0.402374	1.11355	0	#DIV/0!	#DIV/0!	#DIV/0!	#DIV/0!
WT2	0515AlGFP113LB6_GFP_CX_L2_63X-1	4	WT	1	CX L2	11	1066	106	112		0	11	23	27	38	20	9	2	0						Sholl analysis
WT2	0515AlGFP113LB6_GFP_CX_L2_63X-1	7	WT	1	CX L2	7	228	16	19		0	7	8	5	6	3	0									Genotype	Region	0	5	10	15	20	25	30	35	40	45	50	55	60
WT2	0515AlGFP113LB6_GFP_CX_L2_63X-2	6	WT	1	CX L2	7	328	22	25		0	7	11	9	6	5	5	2	1	0					AVER	WT	TH D	0	11.0702	19.3333	14.963	7.86	3.70455	2.96154	2.66667	0	#DIV/0!	#DIV/0!	#DIV/0!	#DIV/0!
WT2	0515AlGFP113LB6_GFP_CX_L2_63X-2	7	WT	1	CX L2	13	1718	153	164		0	13	34	57	37	28	11	16	10	3	3	0			STDEV			0	4.96005	13.2831	13.9919	8.1941	5.54717	4.59983	3.08466	0	#DIV/0!	#DIV/0!	#DIV/0!	#DIV/0!
WT2	0515AlGFP113LB6_GFP_CX_L2_63X-3	1	WT	1	CX L2	9	557	50	56		0	9	16	18	18	4	1	0							NUM			57	57	57	54	50	44	26	12	6	0	0	0	0
WT2	0515AlGFP113LB6_GFP_CX_L2_63X-3	3	WT	1	CX L2	6	203	13	19		0	6	8	6	4	3	0								STE			0	0.656975	1.75939	1.90405	1.15882	0.836268	0.902101	0.890466	0	#DIV/0!	#DIV/0!	#DIV/0!	#DIV/0!
WT2	0515AlGFP113LB6_GFP_CX_L2_63X-3	5	WT	1	CX L2	14	365	30	34		0	14	17	14	4	0										Genotype	Region	0	5	10	15	20	25	30	35	40	45	50	55	60
WT2	0515AlGFP113LB6_GFP_CX_L2_63X-3	8	WT	1	CX L2	18	600	53	60		0	18	23	23	14	5	0								AVER	KO	TH D	0	9.26087	14.3768	8.71014	4.51613	1.9375	1.2381	1	0	#DIV/0!	#DIV/0!	#DIV/0!	#DIV/0!
WT2	0515AlGFP113LB6_GFP_CX_L2_63X-3	9	WT	1	CX L2	8	324	24	27		0	8	12	10	5	3	1	1	0						STDEV			0	4.40138	10.3556	8.96415	6.66712	3.91618	2.36442	0.816497	0	#DIV/0!	#DIV/0!	#DIV/0!	#DIV/0!
WT2	0515AlGFP113LB6_GFP_CX_L2_63X-3	10	WT	1	CX L2	12	301	22	26		0	12	19	9	3	0									NUM			69	69	69	69	62	48	21	7	5	0	0	0	0
WT2	0515AlGFP113LB6_GFP_CX_L2_63X-4	5	WT	1	CX L2	6	120	8	9		0	6	5	2	4	1	0								STE			0	0.529864	1.24667	1.07916	0.846726	0.565251	0.515958	0.308607	0	#DIV/0!	#DIV/0!	#DIV/0!	#DIV/0!
WT2	0515AlGFP113LB6_GFP_CX_L2_63X-4	6	WT	1	CX L2	11	296	25	28		0	11	16	8	1	1	0								Sholl analysis
WT2	0515AlGFP113LB6_GFP_CX_L2_63X-4	7	WT	1	CX L2	10	322	25	30		0	10	15	9	2	1	0									Genotype	Region	0	5	10	15	20	25	30	35	40	45	50	55	60
WT2	0515AlGFP113LB6_GFP_CX_L2_63X-4	8	WT	1	CX L2	11	382	24	29		0	11	18	12	8	1	3	3	0						AVER	WT	MD 7N	0	13.78	24.3061	13.5625	5.90698	2.84375	1.22222	1.66667	0.666667	1	0	#DIV/0!	#DIV/0!
WT2	0515AlGFP113LB6_GFP_CX_L2_63X-4	9	WT	1	CX L2	16	839	76	83		0	16	19	22	19	20	15	2	0						STDEV			0	9.06955	21.443	14.6475	8.48757	4.55156	2.48657	2.73252	1.1547	#DIV/0!	#DIV/0!	#DIV/0!	#DIV/0!
WT2	0515AlGFP113LB6_GFP_CX_L2_63X-5	6	WT	1	CX L2	8	238	15	19		0	8	12	9	2	1	2	1	0						NUM			50	50	49	48	43	32	18	6	3	1	1	0	0
WT2	0515AlGFP113LB6_GFP_CX_L2_63X-5	8	WT	1	CX L2	9	219	16	19		0	9	11	9	5	1	0								STE			0	1.28263	3.06328	2.11418	1.29434	0.80461	0.586089	1.11555	0.666667	#DIV/0!	#DIV/0!	#DIV/0!	#DIV/0!
WT2	0515AlGFP113LB6_GFP_CX_L2_63X-5	9	WT	1	CX L2	10	326	21	26		0	10	14	12	9	4	0									Genotype	Region	0	5	10	15	20	25	30	35	40	45	50	55	60
WT2	0515AlGFP113LB6_GFP_CX_L2_63X-5	10	WT	1	CX L2	7	653	60	65		0	7	15	16	22	18	8	0							AVER	KO	MD 7N	0	9.69388	13.7755	8.63043	3.48649	1.76923	1.83333	1.8	0	#DIV/0!	#DIV/0!	#DIV/0!	#DIV/0!
WT2	0515AlGFP113LB6_GFP_CX_L2_63X-5	11	WT	1	CX L2	6	234	17	18		0	6	9	4	5	5	1	0							STDEV			0	5.61695	11.4114	8.76954	4.90817	4.05273	3.35297	2.94958	0	#DIV/0!	#DIV/0!	#DIV/0!	#DIV/0!
WT2	0515AlGFP113LB6_GFP_CX_L2_63X-6	2	WT	1	CX L2	4	89.7	5	8		0	4	5	3	1	0									NUM			49	49	49	46	37	26	12	5	3	0	0	0	0
WT2	0515AlGFP113LB6_GFP_CX_L2_63X-6	3	WT	1	CX L2	10	239	19	22		0	10	9	8	5	2	0								STE			0	0.802422	1.6302	1.293	0.806897	0.794806	0.96792	1.31909	0	#DIV/0!	#DIV/0!	#DIV/0!	#DIV/0!
WT2	0515AlGFP113LB6_GFP_CX_L2_63X-6	5	WT	1	CX L2	9	332	33	36		0	9	10	12	11	3	0
WT2	0515AlGFP113LB6_GFP_CX_L2_63X-6	7	WT	1	CX L2	8	237	17	21		0	8	12	9	2	0
WT2	0515AlGFP113LB6_GFP_CX_L2_63X-6	8	WT	1	CX L2	12	411	41	44		0	12	20	17	11	1	0
WT2	0515AlGFP113LB6_GFP_CX_L2_63X-6	9	WT	1	CX L2	15	1199	123	136		0	15	36	39	28	15	7	2	0
WT2	0515AlGFP113LB6_GFP_CX_L2_63X-6	10	WT	1	CX L2	13	827	70	74		0	13	23	27	23	10	9	6	7	1	0
WT2	0515AlGFP113LB6_GFP_CX_L2_63X-7	3	WT	1	CX L2	9	146	10	13		0	9	11	3	1	0
WT2	0515AlGFP113LB6_GFP_CX_L2_63X-7	7	WT	1	CX L2	9	536	51	55		0	9	14	29	7	3	4	0
WT2	0515AlGFP113LB6_GFP_CX_L2_63X-8	2	WT	1	CX L2	4	109	6	7		0	4	5	5	2	1	0
WT2	0515AlGFP113LB6_GFP_CX_L2_63X-8	3	WT	1	CX L2	11	468	26	31		0	11	13	17	13	9	3	1	0
WT2	0515AlGFP113LB6_GFP_CX_L2_63X-8	4	WT	1	CX L2	6	197	12	15		0	6	10	8	1	1	0
WT2	0515AlGFP113LB6_GFP_CX_L2_63X-8	5	WT	1	CX L2	6	155	9	11		0	6	4	4	4	2	1	0
WT2	0515AlGFP113LB6_GFP_CX_L2_63X-8	7	WT	1	CX L2	3	162	9	12		0	3	9	6	4	0
WT2	0515AlGFP113LB6_GFP_CX_L2_63X-9	3	WT	1	CX L2	21	1203	111	119		0	21	31	41	39	22	11	3	0
WT2	0515AlGFP113LB6_GFP_CX_L2_63X-9	4	WT	1	CX L2	10	294	19	25		0	10	13	8	3	5	0
WT2	0515AlGFP113LB6_GFP_CX_L2_63X-9	5	WT	1	CX L2	13	695	61	67		0	13	28	22	18	10	2	0
KO2	0515AlCagS9160LB6_GFP_CX-L2_63X-1	2	KO	2	CX L2	6	410	31	34		0	6	13	16	11	5	4	0
KO2	0515AlCagS9160LB6_GFP_CX-L2_63X-1	3	KO	2	CX L2	15	796	83	88		0	15	16	40	17	6	5	3	0
KO2	0515AlCagS9160LB6_GFP_CX-L2_63X-1	5	KO	2	CX L2	9	360	24	27		0	9	17	10	8	4	1	0
KO2	0515AlCagS9160LB6_GFP_CX-L2_63X-1	6	KO	2	CX L2	15	1192	101	105		0	15	24	32	33	34	18	10	0
KO2	0515AlCagS9160LB6_GFP_CX-L2_63X-2	3	KO	2	CX L2	12	500	49	54		0	12	23	18	12	2	0
KO2	0515AlCagS9160LB6_GFP_CX-L2_63X-2	4	KO	2	CX L2	17	764	75	77		0	17	31	30	19	7	0
KO2	0515AlCagS9160LB6_GFP_CX-L2_63X-2	5	KO	2	CX L2	10	228	15	19		0	10	13	3	2	1	0
KO2	0515AlCagS9160LB6_GFP_CX-L2_63X-2	6	KO	2	CX L2	8	279	26	29		0	8	7	10	12	2	0
KO2	0515AlCagS9160LB6_GFP_CX-L2_63X-3	4	KO	2	CX L2	10	433	38	42		0	10	15	19	11	0
KO2	0515AlCagS9160LB6_GFP_CX-L2_63X-3	6	KO	2	CX L2	5	1018	112	117		0	5	21	21	17	27	16	6	3	0
KO2	0515AlCagS9160LB6_GFP_CX-L2_63X-4	3	KO	2	CX L2	10	919	113	120		0	10	37	27	23	7	2	2	5	1	1	0
KO2	0515AlCagS9160LB6_GFP_CX-L2_63X-4	4	KO	2	CX L2	6	227	22	25		0	6	10	9	3	0
KO2	0515AlCagS9160LB6_GFP_CX-L2_63X-4	7	KO	2	CX L2	9	248	24	29		0	9	10	11	2	3	3	0
KO2	0515AlCagS9160LB6_GFP_CX-L2_63X-4	9	KO	2	CX L2	1	23.2	0	3		0	1	1	0
KO2	0515AlCagS9160LB6_GFP_CX-L2_63X-5	0	KO	2	CX L2	3	42.9	3	4		0	3	2	0
KO2	0515AlCagS9160LB6_GFP_CX-L2_63X-5	2	KO	2	CX L2	13	680	76	83		0	13	28	28	13	7	4	1	0
KO2	0515AlCagS9160LB6_GFP_CX-L2_63X-5	3	KO	2	CX L2	6	178	16	18		0	6	7	7	1	0
KO2	0515AlCagS9160LB6_GFP_CX-L2_63X-5	5	KO	2	CX L2	9	369	35	37		0	9	13	12	10	5	1	0
KO2	0515AlCagS9160LB6_GFP_CX-L2_63X-5	6	KO	2	CX L2	3	28.1	2	5		0	3	0
KO2	0515AlCagS9160LB6_GFP_CX-L2_63X-6	1	KO	2	CX L2	8	268	19	23		0	8	16	12	2	2	0
KO2	0515AlCagS9160LB6_GFP_CX-L2_63X-6	2	KO	2	CX L2	15	810	72	80		0	15	26	26	19	13	4	1	0
KO2	0515AlCagS9160LB6_GFP_CX-L2_63X-6	3	KO	2	CX L2	11	636	66	71		0	11	15	20	20	11	5	3	0
KO2	0515AlCagS9160LB6_GFP_CX-L2_63X-6	4	KO	2	CX L2	5	62.1	3	6		0	5	4	1	0
KO2	0515AlCagS9160LB6_GFP_CX-L2_63X-6	5	KO	2	CX L2	8	219	14	17		0	8	14	6	2	0
KO2	0515AlCagS9160LB6_GFP_CX-L2_63X-6	7	KO	2	CX L2	5	156	14	16		0	5	6	6	4	0
KO2	0515AlCagS9160LB6_GFP_CX-L2_63X-7	1	KO	2	CX L2	7	363	36	40		0	7	12	12	10	2	0
KO2	0515AlCagS9160LB6_GFP_CX-L2_63X-7	2	KO	2	CX L2	7	106	7	9		0	7	6	1	1	0
KO2	0515AlCagS9160LB6_GFP_CX-L2_63X-7	3	KO	2	CX L2	13	636	72	74		0	13	24	20	14	5	5	1	0
KO2	0515AlCagS9160LB6_GFP_CX-L2_63X-7	4	KO	2	CX L2	12	317	28	32		0	12	16	10	6	2	0
KO2	0515AlCagS9160LB6_GFP_CX-L2_63X-7	5	KO	2	CX L2	10	561	61	64		0	10	24	28	13	0
KO2	0515AlCagS9160LB6_GFP_CX-L2_63X-7	6	KO	2	CX L2	8	365	37	40		0	8	11	12	9	6	3	0
KO2	0515AlCagS9160LB6_GFP_CX-L2_63X-7	8	KO	2	CX L2	2	20.3	0	3		0	2	0
KO2	0515AlCagS9160LB6_GFP_CX-L2_63X-8	0	KO	2	CX L2	8	408	36	41		0	8	16	16	10	1	0
KO2	0515AlCagS9160LB6_GFP_CX-L2_63X-8	1	KO	2	CX L2	8	424	39	45		0	8	17	10	5	4	3	2	3	0
KO2	0515AlCagS9160LB6_GFP_CX-L2_63X-8	4	KO	2	CX L2	3	142	18	20		0	3	4	6	5	0
WT2	0515AlGFP113LB6_GFP_Hippo-CA3_63X-1	4	WT	1	HiPPO C3	8	266	18	22		0	8	15	10	3	0
WT2	0515AlGFP113LB6_GFP_Hippo-CA3_63X-1	5	WT	1	HiPPO C3	10	466	45	47		0	10	15	12	8	7	7	2	0
WT2	0515AlGFP113LB6_GFP_Hippo-CA3_63X-1	7	WT	1	HiPPO C3	13	272	22	28		0	13	15	9	2	1	1	0
WT2	0515AlGFP113LB6_GFP_Hippo-CA3_63X-2	2	WT	1	HiPPO C3	6	99	7	9		0	6	7	1	0
WT2	0515AlGFP113LB6_GFP_Hippo-CA3_63X-2	3	WT	1	HiPPO C3	9	227	19	20		0	9	14	9	4	0
WT2	0515AlGFP113LB6_GFP_Hippo-CA3_63X-2	4	WT	1	HiPPO C3	13	559	50	53		0	13	19	19	15	5	1	0
WT2	0515AlGFP113LB6_GFP_Hippo-CA3_63X-3	2	WT	1	HiPPO C3	7	196	13	15		0	7	8	7	4	1	2	0
WT2	0515AlGFP113LB6_GFP_Hippo-CA3_63X-3	3	WT	1	HiPPO C3	9	511	49	55		0	9	16	12	11	9	2	0
WT2	0515AlGFP113LB6_GFP_Hippo-CA3_63X-3	4	WT	1	HiPPO C3	6	172	13	15		0	6	10	8	0
WT2	0515AlGFP113LB6_GFP_Hippo-CA3_63X-4	2	WT	1	HiPPO C3	12	618	67	76		0	12	30	18	5	6	4	0
WT2	0515AlGFP113LB6_GFP_Hippo-CA3_63X-4	3	WT	1	HiPPO C3	11	243	19	21		0	11	12	7	2	0
WT2	0515AlGFP113LB6_GFP_Hippo-CA3_63X-5	4	WT	1	HiPPO C3	18	708	62	68		0	18	27	26	22	7	1	0
WT2	0515AlGFP113LB6_GFP_Hippo-CA3_63X-5	5	WT	1	HiPPO C3	12	394	42	46		0	12	19	8	6	1	1	0
WT2	0515AlGFP113LB6_GFP_Hippo-CA3_63X-5	7	WT	1	HiPPO C3	9	353	34	38		0	9	15	11	6	3	1	0
WT2	0515AlGFP113LB6_GFP_Hippo-CA3_63X-7	3	WT	1	HiPPO C3	15	564	52	56		0	15	20	15	9	8	4	2	0
WT2	0515AlGFP113LB6_GFP_Hippo-CA3_63X-7	4	WT	1	HiPPO C3	14	359	30	37		0	14	14	9	5	3	1	0
WT2	0515AlGFP113LB6_GFP_Hippo-CA3_63X-7	5	WT	1	HiPPO C3	10	597	63	67		0	10	19	16	14	8	8	3	0
WT2	0515AlGFP113LB6_GFP_Hippo-CA3_63X-8	2	WT	1	HiPPO C3	12	373	36	39		0	12	18	15	8	2	0
WT2	0515AlGFP113LB6_GFP_Hippo-CA3_63X-8	3	WT	1	HiPPO C3	9	476	45	49		0	9	11	14	12	6	3	0
WT2	0515AlGFP113LB6_GFP_Hippo-CA3_63X-8	4	WT	1	HiPPO C3	12	379	41	48		0	12	12	10	10	2	0
WT2	0515AlGFP113LB6_GFP_Hippo-CA3_63X-9	4	WT	1	HiPPO C3	8	342	27	30		0	8	16	11	8	3	0
WT2	0515AlGFP113LB6_GFP_Hippo-CA3_63X-9	5	WT	1	HiPPO C3	7	122	9	12		0	7	9	2	1	0
WT2	0515AlGFP113LB6_GFP_Hippo-CA3_63X-9	6	WT	1	HiPPO C3	13	615	50	57		0	13	17	18	17	9	6	0
KO2	0515AlCagS9160LB6_GFP_Hippo-CA3_63X-1	2	KO	2	HiPPO C3	6	232	24	26		0	6	7	8	4	2	0
KO2	0515AlCagS9160LB6_GFP_Hippo-CA3_63X-1	4	KO	2	HiPPO C3	11	275	32	36		0	11	18	8	0
KO2	0515AlCagS9160LB6_GFP_Hippo-CA3_63X-1	5	KO	2	HiPPO C3	11	209	18	22		0	11	10	4	0
KO2	0515AlCagS9160LB6_GFP_Hippo-CA3_63X-1	8	KO	2	HiPPO C3	5	77.5	9	10		0	5	5	0
KO2	0515AlCagS9160LB6_GFP_Hippo-CA3_63X-1	9	KO	2	HiPPO C3	8	160	13	16		0	8	10	6	1	0
KO2	0515AlCagS9160LB6_GFP_Hippo-CA3_63X-1	10	KO	2	HiPPO C3	16	666	74	81		0	16	30	28	15	4	2	0
KO2	0515AlCagS9160LB6_GFP_Hippo-CA3_63X-1	11	KO	2	HiPPO C3	6	198	27	30		0	6	6	7	4	6	0
KO2	0515AlCagS9160LB6_GFP_Hippo-CA3_63X-1	12	KO	2	HiPPO C3	13	177	19	20		0	13	12	5	0
KO2	0515AlCagS9160LB6_GFP_Hippo-CA3_63X-2	0	KO	2	HiPPO C3	9	441	34	38		0	9	16	13	9	3	2	5	3	3	1	0
KO2	0515AlCagS9160LB6_GFP_Hippo-CA3_63X-3	3	KO	2	HiPPO C3	11	381	40	44		0	11	14	15	8	1	0
KO2	0515AlCagS9160LB6_GFP_Hippo-CA3_63X-3	4	KO	2	HiPPO C3	8	180	12	15		0	8	11	3	3	0
KO2	0515AlCagS9160LB6_GFP_Hippo-CA3_63X-4	1	KO	2	HiPPO C3	5	251	22	27		0	5	14	11	3	0
KO2	0515AlCagS9160LB6_GFP_Hippo-CA3_63X-4	3	KO	2	HiPPO C3	5	181	17	18		0	5	7	8	3	3	1	0
KO2	0515AlCagS9160LB6_GFP_Hippo-CA3_63X-4	4	KO	2	HiPPO C3	10	199	15	21		0	10	4	6	3	3	0
KO2	0515AlCagS9160LB6_GFP_Hippo-CA3_63X-5	4	KO	2	HiPPO C3	5	179	18	20		0	5	10	7	2	2	0
KO2	0515AlCagS9160LB6_GFP_Hippo-CA3_63X-5	5	KO	2	HiPPO C3	9	404	42	45		0	9	11	15	10	3	2	1	1	0
KO2	0515AlCagS9160LB6_GFP_Hippo-CA3_63X-5	6	KO	2	HiPPO C3	11	227	19	22		0	11	9	4	3	1	2	0
KO2	0515AlCagS9160LB6_GFP_Hippo-CA3_63X-6	4	KO	2	HiPPO C3	3	88.3	8	9		0	3	5	4	1	0
KO2	0515AlCagS9160LB6_GFP_Hippo-CA3_63X-6	5	KO	2	HiPPO C3	2	34.7	2	3		0	2	3	0
KO2	0515AlCagS9160LB6_GFP_Hippo-CA3_63X-6	7	KO	2	HiPPO C3	7	314	25	30		0	7	10	13	7	2	0
KO2	0515AlCagS9160LB6_GFP_Hippo-CA3_63X-6	8	KO	2	HiPPO C3	3	28.4	1	4		0	3	0
KO2	0515AlCagS9160LB6_GFP_Hippo-CA3_63X-6	9	KO	2	HiPPO C3	9	121	7	11		0	9	7	1	0
KO2	0515AlCagS9160LB6_GFP_Hippo-CA3_63X-7	1	KO	2	HiPPO C3	5	133	10	13		0	5	4	4	3	0
KO2	0515AlCagS9160LB6_GFP_Hippo-CA3_63X-7	3	KO	2	HiPPO C3	8	199	20	22		0	8	7	4	3	0
KO2	0515AlCagS9160LB6_GFP_Hippo-CA3_63X-7	4	KO	2	HiPPO C3	5	155	15	19		0	5	10	5	1	1	0
KO2	0515AlCagS9160LB6_GFP_Hippo-CA3_63X-7	7	KO	2	HiPPO C3	1	20.6	1	2		0	1	1	0
KO2	0515AlCagS9160LB6_GFP_Hippo-CA3_63X-7	8	KO	2	HiPPO C3	6	221	25	28		0	6	12	4	2	1	0
KO2	0515AlCagS9160LB6_GFP_Hippo-CA3_63X-8	2	KO	2	HiPPO C3	9	265	23	26		0	9	13	8	5	1	0
KO2	0515AlCagS9160LB6_GFP_Hippo-CA3_63X-8	3	KO	2	HiPPO C3	10	305	30	33		0	10	19	11	0
KO2	0515AlCagS9160LB6_GFP_Hippo-CA3_63X-8	5	KO	2	HiPPO C3	9	187	15	19		0	9	12	6	0
KO2	0515AlCagS9160LB6_GFP_Hippo-CA3_63X-8	6	KO	2	HiPPO C3	5	101	9	11		0	5	7	1	0
KO2	0515AlCagS9160LB6_GFP_Hippo-CA3_63X-8	8	KO	2	HiPPO C3	9	228	18	20		0	9	10	9	3	0
WT2	0515AlGFP113LB6_GFP_MD-7N_63X-1	2	WT	1	MD 7N	10	358	42	44		0	10	18	11	6	4	0
WT2	0515AlGFP113LB6_GFP_MD-7N_63X-1	3	WT	1	MD 7N	15	432	44	52		0	15	20	14	3	4	0
WT2	0515AlGFP113LB6_GFP_MD-7N_63X-1	4	WT	1	MD 7N	35	1424	169	185		0	35	67	51	23	10	6	7	2	1	0
WT2	0515AlGFP113LB6_GFP_MD-7N_63X-1	6	WT	1	MD 7N	17	370	34	42		0	17	19	8	5	1	0
WT2	0515AlGFP113LB6_GFP_MD-7N_63X-1	7	WT	1	MD 7N	18	514	65	73		0	18	32	15	1	1	0
WT2	0515AlGFP113LB6_GFP_MD-7N_63X-1	9	WT	1	MD 7N	43	1591	115	130		0	43	101	65	14	2	0
WT2	0515AlGFP113LB6_GFP_MD-7N_63X-1	10	WT	1	MD 7N	33	1573	194	208		0	33	71	41	37	16	9	2	0
WT2	0515AlGFP113LB6_GFP_MD-7N_63X-1	11	WT	1	MD 7N	6	81.2	8	10		0	6	6	1	0
WT2	0515AlGFP113LB6_GFP_MD-7N_63X-2	14	WT	1	MD 7N	12	484	45	50		0	12	13	18	9	3	0
WT2	0515AlGFP113LB6_GFP_MD-7N_63X-2	15	WT	1	MD 7N	15	890	84	95		0	15	37	35	25	7	1	0
WT2	0515AlGFP113LB6_GFP_MD-7N_63X-2	16	WT	1	MD 7N	14	372	46	52		0	14	22	4	1	0
WT2	0515AlGFP113LB6_GFP_MD-7N_63X-2	17	WT	1	MD 7N	26	1053	114	124		0	26	52	39	20	5	1	1	0
WT2	0515AlGFP113LB6_GFP_MD-7N_63X-2	19	WT	1	MD 7N	16	882	81	92		0	16	25	29	25	12	3	0
WT2	0515AlGFP113LB6_GFP_MD-7N_63X-3	6	WT	1	MD 7N	11	177	12	17		0	11	11	2	0
WT2	0515AlGFP113LB6_GFP_MD-7N_63X-3	8	WT	1	MD 7N	14	302	32	34		0	14	11	9	3	0
WT2	0515AlGFP113LB6_GFP_MD-7N_63X-3	10	WT	1	MD 7N	15	346	36	41		0	15	25	8	0
WT2	0515AlGFP113LB6_GFP_MD-7N_63X-3	13	WT	1	MD 7N	7	204	22	23		0	7	11	11	1	0
WT2	0515AlGFP113LB6_GFP_MD-7N_63X-3	15	WT	1	MD 7N	20	893	115	125		0	20	70	27	2	0
WT2	0515AlGFP113LB6_GFP_MD-7N_63X-3	16	WT	1	MD 7N	23	753	89	100		0	23	56	19	7	4	0
WT2	0515AlGFP113LB6_GFP_MD-7N_63X-3	17	WT	1	MD 7N	3	119	17	18		0	3	4	1	4	1	0
WT2	0515AlGFP113LB6_GFP_MD-7N_63X-3	18	WT	1	MD 7N	5	71.2	6	7		0	5	5	1	1	0
WT2	0515AlGFP113LB6_GFP_MD-7N_63X-3	19	WT	1	MD 7N	17	340	29	34		0	17	26	4	0
WT2	0515AlGFP113LB6_GFP_MD-7N_63X-3	20	WT	1	MD 7N	4	112	9	13		0	4	6	4	2	0
WT2	0515AlGFP113LB6_GFP_MD-7N_63X-3	21	WT	1	MD 7N	19	409	45	51		0	19	30	10	3	0
WT2	0515AlGFP113LB6_GFP_MD-7N_63X-4	6	WT	1	MD 7N	11	176	15	18		0	11	9	5	0
WT2	0515AlGFP113LB6_GFP_MD-7N_63X-4	9	WT	1	MD 7N	17	496	62	66		0	17	29	20	1	0
WT2	0515AlGFP113LB6_GFP_MD-7N_63X-4	10	WT	1	MD 7N	22	546	57	63		0	22	32	19	3	1	0
WT2	0515AlGFP113LB6_GFP_MD-7N_63X-4	11	WT	1	MD 7N	1	10.5	0	2		0	1	0
WT2	0515AlGFP113LB6_GFP_MD-7N_63X-4	13	WT	1	MD 7N	16	706	86	94		0	16	35	33	14	0
WT2	0515AlGFP113LB6_GFP_MD-7N_63X-5	4	WT	1	MD 7N	16	318	42	48		0	16	18	6	0
WT2	0515AlGFP113LB6_GFP_MD-7N_63X-5	5	WT	1	MD 7N	16	955	139	151		0	16	42	33	14	16	0
WT2	0515AlGFP113LB6_GFP_MD-7N_63X-5	6	WT	1	MD 7N	15	415	54	58		0	15	26	12	5	0
WT2	0515AlGFP113LB6_GFP_MD-7N_63X-5	7	WT	1	MD 7N	13	369	47	54		0	13	21	11	2	0
WT2	0515AlGFP113LB6_GFP_MD-7N_63X-5	9	WT	1	MD 7N	19	580	82	93		0	19	39	23	2	0
WT2	0515AlGFP113LB6_GFP_MD-7N_63X-5	10	WT	1	MD 7N	10	276	40	42		0	10	19	5	0
WT2	0515AlGFP113LB6_GFP_MD-7N_63X-5	12	WT	1	MD 7N	11	210	21	28		0	11	16	2	0
WT2	0515AlGFP113LB6_GFP_MD-7N_63X-5	14	WT	1	MD 7N	8	221	25	30		0	8	18	3	3	0
WT2	0515AlGFP113LB6_GFP_MD-7N_63X-5	16	WT	1	MD 7N	0	6.93	0	2		0	0
WT2	0515AlGFP113LB6_GFP_MD-7N_63X-6	8	WT	1	MD 7N	32	841	125	134		0	32	53	12	7	1	0
WT2	0515AlGFP113LB6_GFP_MD-7N_63X-6	10	WT	1	MD 7N	5	52.2	4	7		0	5	2	0
WT2	0515AlGFP113LB6_GFP_MD-7N_63X-6	11	WT	1	MD 7N	3	72.5	11	15		0	3	4	0
WT2	0515AlGFP113LB6_GFP_MD-7N_63X-6	12	WT	1	MD 7N	7	82.3	9	11		0	7	6	0
WT2	0515AlGFP113LB6_GFP_MD-7N_63X-7	9	WT	1	MD 7N	5	61.1	5	7		0	5	4	1	0
WT2	0515AlGFP113LB6_GFP_MD-7N_63X-7	12	WT	1	MD 7N	4	47	5	7		0	4	2	0
WT2	0515AlGFP113LB6_GFP_MD-7N_63X-7	13	WT	1	MD 7N	10	166	19	25		0	10	9	3	0
WT2	0515AlGFP113LB6_GFP_MD-7N_63X-8	5	WT	1	MD 7N	9	149	19	22		0	9	9	2	0
WT2	0515AlGFP113LB6_GFP_MD-7N_63X-8	6	WT	1	MD 7N	22	518	68	79		0	22	24	10	5	2	2	0
WT2	0515AlGFP113LB6_GFP_MD-7N_63X-8	7	WT	1	MD 7N	5	231	24	29		0	5	13	12	3	0
WT2	0515AlGFP113LB6_GFP_MD-7N_63X-8	9	WT	1	MD 7N	3	53.4	6	9		0	3	1	0
WT2	0515AlGFP113LB6_GFP_MD-7N_63X-8	10	WT	1	MD 7N	11	362	48	53		0	11	22	12	3	1	0
KO2	0515AlCagS9160LB6_GFP_MD-7N_63X-1	1	KO	2	MD 7N	17	780	103	111		0	17	37	34	10	0
KO2	0515AlCagS9160LB6_GFP_MD-7N_63X-1	8	KO	2	MD 7N	2	23.8	2	3		0	2	2	0
KO2	0515AlCagS9160LB6_GFP_MD-7N_63X-1	10	KO	2	MD 7N	17	413	51	57		0	17	19	7	5	1	1	1	0
KO2	0515AlCagS9160LB6_GFP_MD-7N_63X-1	11	KO	2	MD 7N	23	686	78	91		0	23	38	24	7	0
KO2	0515AlCagS9160LB6_GFP_MD-7N_63X-1	12	KO	2	MD 7N	6	65.5	5	7		0	6	1	0
KO2	0515AlCagS9160LB6_GFP_MD-7N_63X-1	13	KO	2	MD 7N	10	257	27	32		0	10	16	9	3	0
KO2	0515AlCagS9160LB6_GFP_MD-7N_63X-1	15	KO	2	MD 7N	25	629	83	91		0	25	45	15	7	0
KO2	0515AlCagS9160LB6_GFP_MD-7N_63X-1	16	KO	2	MD 7N	10	475	62	66		0	10	30	22	1	0
KO2	0515AlCagS9160LB6_GFP_MD-7N_63X-1	17	KO	2	MD 7N	9	174	15	20		0	9	15	0
KO2	0515AlCagS9160LB6_GFP_MD-7N_63X-2	7	KO	2	MD 7N	8	253	27	29		0	8	16	8	2	3	1	0
KO2	0515AlCagS9160LB6_GFP_MD-7N_63X-2	10	KO	2	MD 7N	5	128	13	15		0	5	7	3	1	1	0
KO2	0515AlCagS9160LB6_GFP_MD-7N_63X-2	11	KO	2	MD 7N	6	59.5	4	8		0	6	2	0
KO2	0515AlCagS9160LB6_GFP_MD-7N_63X-3	9	KO	2	MD 7N	2	63.8	7	8		0	2	2	5	0
KO2	0515AlCagS9160LB6_GFP_MD-7N_63X-3	11	KO	2	MD 7N	1	8.91	1	2		0	1	0
KO2	0515AlCagS9160LB6_GFP_MD-7N_63X-3	14	KO	2	MD 7N	12	344	45	56		0	12	15	16	3	0
KO2	0515AlCagS9160LB6_GFP_MD-7N_63X-4	8	KO	2	MD 7N	12	291	35	41		0	12	24	2	1	0
KO2	0515AlCagS9160LB6_GFP_MD-7N_63X-4	9	KO	2	MD 7N	7	115	10	14		0	7	6	1	0
KO2	0515AlCagS9160LB6_GFP_MD-7N_63X-4	10	KO	2	MD 7N	18	378	51	56		0	18	23	12	0
KO2	0515AlCagS9160LB6_GFP_MD-7N_63X-4	11	KO	2	MD 7N	14	402	52	56		0	14	23	11	7	0
KO2	0515AlCagS9160LB6_GFP_MD-7N_63X-4	12	KO	2	MD 7N	6	82	10	13		0	6	3	0
KO2	0515AlCagS9160LB6_GFP_MD-7N_63X-4	13	KO	2	MD 7N	8	149	15	19		0	8	8	6	0
KO2	0515AlCagS9160LB6_GFP_MD-7N_63X-4	14	KO	2	MD 7N	4	158	22	25		0	4	10	7	0
KO2	0515AlCagS9160LB6_GFP_MD-7N_63X-4	15	KO	2	MD 7N	3	19	2	3		0	3	0
KO2	0515AlCagS9160LB6_GFP_MD-7N_63X-4	18	KO	2	MD 7N	8	61.8	9	11		0	8	2	0
KO2	0515AlCagS9160LB6_GFP_MD-7N_63X-5	3	KO	2	MD 7N	11	145	10	13		0	11	9	3	0
KO2	0515AlCagS9160LB6_GFP_MD-7N_63X-5	5	KO	2	MD 7N	10	182	14	17		0	10	8	4	1	0
KO2	0515AlCagS9160LB6_GFP_MD-7N_63X-5	7	KO	2	MD 7N	12	402	45	49		0	12	31	19	1	0
KO2	0515AlCagS9160LB6_GFP_MD-7N_63X-5	8	KO	2	MD 7N	5	78.3	3	6		0	5	5	1	0
KO2	0515AlCagS9160LB6_GFP_MD-7N_63X-5	9	KO	2	MD 7N	18	421	42	47		0	18	30	13	0
KO2	0515AlCagS9160LB6_GFP_MD-7N_63X-5	10	KO	2	MD 7N	3	61.3	6	8		0	3	4	3	0
KO2	0515AlCagS9160LB6_GFP_MD-7N_63X-5	11	KO	2	MD 7N	12	337	26	31		0	12	21	9	5	2	0
KO2	0515AlCagS9160LB6_GFP_MD-7N_63X-5	13	KO	2	MD 7N	10	253	27	27		0	10	9	8	4	2	0
KO2	0515AlCagS9160LB6_GFP_MD-7N_63X-5	14	KO	2	MD 7N	18	481	47	53		0	18	19	25	7	1	0
KO2	0515AlCagS9160LB6_GFP_MD-7N_63X-6	6	KO	2	MD 7N	17	484	49	54		0	17	22	12	9	7	4	0
KO2	0515AlCagS9160LB6_GFP_MD-7N_63X-6	8	KO	2	MD 7N	9	381	41	46		0	9	14	13	10	2	0
KO2	0515AlCagS9160LB6_GFP_MD-7N_63X-6	9	KO	2	MD 7N	3	56.1	5	8		0	3	2	1	0
KO2	0515AlCagS9160LB6_GFP_MD-7N_63X-6	10	KO	2	MD 7N	5	94.8	9	11		0	5	7	0
KO2	0515AlCagS9160LB6_GFP_MD-7N_63X-6	11	KO	2	MD 7N	10	339	33	40		0	10	16	15	3	0
KO2	0515AlCagS9160LB6_GFP_MD-7N_63X-7	9	KO	2	MD 7N	11	377	39	47		0	11	18	17	5	0
KO2	0515AlCagS9160LB6_GFP_MD-7N_63X-7	10	KO	2	MD 7N	4	60.3	8	11		0	4	5	0
KO2	0515AlCagS9160LB6_GFP_MD-7N_63X-7	14	KO	2	MD 7N	18	321	31	37		0	18	20	9	1	0
KO2	0515AlCagS9160LB6_GFP_MD-7N_63X-7	16	KO	2	MD 7N	3	43.9	6	9		0	3	0
KO2	0515AlCagS9160LB6_GFP_MD-7N_63X-8	5	KO	2	MD 7N	15	1099	123	127		0	15	34	33	26	20	11	7	0
KO2	0515AlCagS9160LB6_GFP_MD-7N_63X-8	6	KO	2	MD 7N	8	208	24	25		0	8	12	7	1	0
KO2	0515AlCagS9160LB6_GFP_MD-7N_63X-8	7	KO	2	MD 7N	7	202	14	19		0	7	4	2	5	3	5	1	0
KO2	0515AlCagS9160LB6_GFP_MD-7N_63X-8	8	KO	2	MD 7N	7	139	11	15		0	7	8	4	0
KO2	0515AlCagS9160LB6_GFP_MD-7N_63X-8	9	KO	2	MD 7N	6	54.6	6	8		0	6	1	0
KO2	0515AlCagS9160LB6_GFP_MD-7N_63X-8	12	KO	2	MD 7N	9	212	21	23		0	9	13	3	1	1	0
KO2	0515AlCagS9160LB6_GFP_MD-7N_63X-8	13	KO	2	MD 7N	11	391	42	46		0	11	19	14	3	3	0
WT2	0515AlGFP113LB6_GFP_ST_D_63X-1	8	WT	1	ST D	12	395	41	46		0	12	14	15	8	5	0
WT2	0515AlGFP113LB6_GFP_ST_D_63X-1	9	WT	1	ST D	7	298	33	36		0	7	16	14	5	1	0
WT2	0515AlGFP113LB6_GFP_ST_D_63X-1	10	WT	1	ST D	8	272	30	33		0	8	14	5	3	2	0
WT2	0515AlGFP113LB6_GFP_ST_D_63X-1	11	WT	1	ST D	6	81.5	7	9		0	6	5	1	0
WT2	0515AlGFP113LB6_GFP_ST_D_63X-1	13	WT	1	ST D	6	176	14	20		0	6	9	4	2	0
WT2	0515AlGFP113LB6_GFP_ST_D_63X-1	17	WT	1	ST D	3	73.9	3	5		0	3	3	2	1	0
WT2	0515AlGFP113LB6_GFP_ST_D_63X-2	3	WT	1	ST D	14	312	30	36		0	14	20	7	3	1	0
WT2	0515AlGFP113LB6_GFP_ST_D_63X-2	5	WT	1	ST D	9	229	23	27		0	9	9	5	2	2	0
WT2	0515AlGFP113LB6_GFP_ST_D_63X-2	6	WT	1	ST D	17	492	51	57		0	17	27	17	2	0
WT2	0515AlGFP113LB6_GFP_ST_D_63X-2	7	WT	1	ST D	15	639	62	66		0	15	23	22	13	6	4	0
WT2	0515AlGFP113LB6_GFP_ST_D_63X-2	8	WT	1	ST D	17	473	52	56		0	17	18	19	8	1	0
WT2	0515AlGFP113LB6_GFP_ST_D_63X-2	9	WT	1	ST D	9	290	28	35		0	9	9	10	10	2	1	0
WT2	0515AlGFP113LB6_GFP_ST_D_63X-2	10	WT	1	ST D	13	325	31	35		0	13	17	11	10	0
WT2	0515AlGFP113LB6_GFP_ST_D_63X-3	1	WT	1	ST D	11	614	69	72		0	11	27	25	5	6	3	0
WT2	0515AlGFP113LB6_GFP_ST_D_63X-3	3	WT	1	ST D	12	436	43	46		0	12	12	11	4	4	7	7	3	0
WT2	0515AlGFP113LB6_GFP_ST_D_63X-3	6	WT	1	ST D	9	460	41	48		0	9	20	14	8	7	1	0
WT2	0515AlGFP113LB6_GFP_ST_D_63X-3	10	WT	1	ST D	9	265	24	26		0	9	10	5	6	4	0
WT2	0515AlGFP113LB6_GFP_ST_D_63X-4	4	WT	1	ST D	9	560	55	56		0	9	19	25	15	6	2	0
WT2	0515AlGFP113LB6_GFP_ST_D_63X-5	3	WT	1	ST D	7	320	32	37		0	7	12	8	5	9	2	0
WT2	0515AlGFP113LB6_GFP_ST_D_63X-5	5	WT	1	ST D	15	727	86	92		0	15	20	32	24	2	0
WT2	0515AlGFP113LB6_GFP_ST_D_63X-5	6	WT	1	ST D	14	494	53	56		0	14	17	18	5	4	2	2	2	1	1	0
WT2	0515AlGFP113LB6_GFP_ST_D_63X-5	8	WT	1	ST D	11	208	20	22		0	11	10	7	2	0
WT2	0515AlGFP113LB6_GFP_ST_D_63X-6	6	WT	1	ST D	3	42.2	3	5		0	3	2	0
WT2	0515AlGFP113LB6_GFP_ST_D_63X-6	8	WT	1	ST D	7	375	37	40		0	7	16	16	6	5	0
WT2	0515AlGFP113LB6_GFP_ST_D_63X-6	10	WT	1	ST D	9	205	19	21		0	9	11	7	0
WT2	0515AlGFP113LB6_GFP_ST_D_63X-6	11	WT	1	ST D	8	469	57	59		0	8	20	18	6	1	0
WT2	0515AlGFP113LB6_GFP_ST_D_63X-7	1	WT	1	ST D	9	242	23	27		0	9	13	6	3	0
WT2	0515AlGFP113LB6_GFP_ST_D_63X-7	4	WT	1	ST D	14	268	19	23		0	14	15	7	3	0
WT2	0515AlGFP113LB6_GFP_ST_D_63X-7	7	WT	1	ST D	4	97.2	6	9		0	4	6	2	0
WT2	0515AlGFP113LB6_GFP_ST_D_63X-8	4	WT	1	ST D	15	520	51	55		0	15	24	15	10	1	1	0
WT2	0515AlGFP113LB6_GFP_ST_D_63X-8	5	WT	1	ST D	13	945	98	104		0	13	25	29	22	13	12	7	1	0
WT2	0515AlGFP113LB6_GFP_ST_D_63X-8	6	WT	1	ST D	3	41.8	3	5		0	3	2	0
WT2	0515AlGFP113LB6_GFP_ST_D_63X-8	7	WT	1	ST D	5	123	14	16		0	5	6	2	2	0
WT2	0515AlGFP113LB6_GFP_ST_D_63X-8	11	WT	1	ST D	6	82.5	9	12		0	6	3	4	0
KO2	0515AlCagS9160LB6_GFP_ST_63X-1	11	KO	2	ST D	9	359	37	41		0	9	18	13	7	0
KO2	0515AlCagS9160LB6_GFP_ST_63X-1	12	KO	2	ST D	9	110	8	11		0	9	6	0
KO2	0515AlCagS9160LB6_GFP_ST_63X-1	13	KO	2	ST D	7	144	12	14		0	7	9	3	0
KO2	0515AlCagS9160LB6_GFP_ST_63X-1	15	KO	2	ST D	7	138	10	13		0	7	8	2	0
KO2	0515AlCagS9160LB6_GFP_ST_63X-1	16	KO	2	ST D	3	60.9	4	6		0	3	3	2	0
KO2	0515AlCagS9160LB6_GFP_ST_63X-1	17	KO	2	ST D	4	80.9	4	7		0	4	5	0
KO2	0515AlCagS9160LB6_GFP_ST_63X-1	18	KO	2	ST D	12	316	37	41		0	12	19	9	2	0
KO2	0515AlCagS9160LB6_GFP_ST_63X-1	19	KO	2	ST D	6	197	17	20		0	6	12	7	1	0
KO2	0515AlCagS9160LB6_GFP_ST_63X-1	21	KO	2	ST D	9	125	9	12		0	9	8	2	0
KO2	0515AlCagS9160LB6_GFP_ST_63X-1	22	KO	2	ST D	6	129	11	15		0	6	7	2	0
KO2	0515AlCagS9160LB6_GFP_ST_63X-1	23	KO	2	ST D	3	35.4	1	5		0	3	0
KO2	0515AlCagS9160LB6_GFP_ST_63X-2	6	KO	2	ST D	4	175	18	21		0	4	14	6	1	0
KO2	0515AlCagS9160LB6_GFP_ST_63X-2	7	KO	2	ST D	6	181	19	22		0	6	6	4	2	3	3	0
KO2	0515AlCagS9160LB6_GFP_ST_63X-2	8	KO	2	ST D	5	153	19	21		0	5	7	3	2	0
KO2	0515AlCagS9160LB6_GFP_ST_63X-2	9	KO	2	ST D	11	307	26	32		0	11	14	9	2	0
KO2	0515AlCagS9160LB6_GFP_ST_63X-2	10	KO	2	ST D	5	43.8	2	5		0	5	1	1	0
KO2	0515AlCagS9160LB6_GFP_ST_63X-2	12	KO	2	ST D	7	83.5	7	11		0	7	4	1	0
KO2	0515AlCagS9160LB6_GFP_ST_63X-2	13	KO	2	ST D	6	129	12	16		0	6	8	1	0
KO2	0515AlCagS9160LB6_GFP_ST_63X-2	14	KO	2	ST D	5	143	12	15		0	5	6	5	2	0
KO2	0515AlCagS9160LB6_GFP_ST_63X-3	4	KO	2	ST D	6	212	22	25		0	6	12	7	0
KO2	0515AlCagS9160LB6_GFP_ST_63X-3	7	KO	2	ST D	8	319	29	32		0	8	14	6	5	5	4	6	0
KO2	0515AlCagS9160LB6_GFP_ST_63X-3	8	KO	2	ST D	7	251	25	30		0	7	13	8	6	1	0
KO2	0515AlCagS9160LB6_GFP_ST_63X-3	9	KO	2	ST D	10	542	54	61		0	10	20	21	15	2	0
KO2	0515AlCagS9160LB6_GFP_ST_63X-3	10	KO	2	ST D	8	239	19	22		0	8	12	9	3	3	0
KO2	0515AlCagS9160LB6_GFP_ST_63X-3	11	KO	2	ST D	4	180	16	18		0	4	7	10	3	0
KO2	0515AlCagS9160LB6_GFP_ST_63X-4	0	KO	2	ST D	1	22.7	1	3		0	1	1	0
KO2	0515AlCagS9160LB6_GFP_ST_63X-4	3	KO	2	ST D	6	313	34	36		0	6	9	14	4	1	2	2	0
KO2	0515AlCagS9160LB6_GFP_ST_63X-4	4	KO	2	ST D	13	298	28	32		0	13	19	6	5	1	0
KO2	0515AlCagS9160LB6_GFP_ST_63X-4	6	KO	2	ST D	2	56.9	3	5		0	2	4	2	0
KO2	0515AlCagS9160LB6_GFP_ST_63X-5	4	KO	2	ST D	9	363	43	46		0	9	13	12	7	4	0
KO2	0515AlCagS9160LB6_GFP_ST_63X-5	5	KO	2	ST D	4	174	13	15		0	4	8	7	4	0
KO2	0515AlCagS9160LB6_GFP_ST_63X-5	9	KO	2	ST D	4	336	35	38		0	4	16	14	7	3	2	1	0
KO2	0515AlCagS9160LB6_GFP_ST_63X-5	10	KO	2	ST D	5	109	8	10		0	5	6	4	1	0
KO2	0515AlCagS9160LB6_GFP_ST_63X-5	11	KO	2	ST D	4	83.9	5	8		0	4	4	3	1	0
KO2	0515AlCagS9160LB6_GFP_ST_63X-6	7	KO	2	ST D	8	420	40	45		0	8	18	21	9	1	0
KO2	0515AlCagS9160LB6_GFP_ST_63X-6	9	KO	2	ST D	9	236	20	24		0	9	17	5	3	0
KO2	0515AlCagS9160LB6_GFP_ST_63X-6	10	KO	2	ST D	6	184	19	22		0	6	4	2	6	1	0
KO2	0515AlCagS9160LB6_GFP_ST_63X-6	11	KO	2	ST D	6	191	18	21		0	6	17	1	0
KO2	0515AlCagS9160LB6_GFP_ST_63X-6	12	KO	2	ST D	12	216	18	22		0	12	13	4	1	0
KO2	0515AlCagS9160LB6_GFP_ST_63X-6	13	KO	2	ST D	15	476	48	52		0	15	22	14	6	2	4	0
KO2	0515AlCagS9160LB6_GFP_ST_63X-6	14	KO	2	ST D	7	194	17	19		0	7	15	3	2	0
KO2	0515AlCagS9160LB6_GFP_ST_63X-7	1	KO	2	ST D	2	68.3	8	9		0	2	7	0
KO2	0515AlCagS9160LB6_GFP_ST_63X-7	3	KO	2	ST D	6	71.4	5	9		0	6	2	0
KO2	0515AlCagS9160LB6_GFP_ST_63X-7	8	KO	2	ST D	6	104	11	13		0	6	6	1	0
KO2	0515AlCagS9160LB6_GFP_ST_63X-7	9	KO	2	ST D	4	133	16	18		0	4	3	5	3	2	0
KO2	0515AlCagS9160LB6_GFP_ST_63X-7	12	KO	2	ST D	2	62.1	5	9		0	2	2	2	0
KO2	0515AlCagS9160LB6_GFP_ST_63X-7	13	KO	2	ST D	4	170	18	21		0	4	8	7	1	1	0
KO2	0515AlCagS9160LB6_GFP_ST_63X-7	16	KO	2	ST D	1	19.9	2	3		0	1	2	0
KO2	0515AlCagS9160LB6_GFP_ST_63X-8	4	KO	2	ST D	9	252	23	27		0	9	10	8	4	1	0
KO2	0515AlCagS9160LB6_GFP_ST_63X-8	7	KO	2	ST D	10	102	10	15		0	10	3	0
KO2	0515AlCagS9160LB6_GFP_ST_63X-8	8	KO	2	ST D	9	167	19	23		0	9	8	1	0
KO2	0515AlCagS9160LB6_GFP_ST_63X-8	9	KO	2	ST D	1	31.1	3	5		0	1	1	0
KO2	0515AlCagS9160LB6_GFP_ST_63X-8	10	KO	2	ST D	9	177	21	26		0	9	10	1	0
KO2	0515AlCagS9160LB6_GFP_ST_63X-8	11	KO	2	ST D	12	244	21	26		0	12	11	5	1	0
KO2	0515AlCagS9160LB6_GFP_ST_63X-8	13	KO	2	ST D	3	55	6	7		0	3	2	1	0
KO2	0515AlCagS9160LB6_GFP_ST_63X-8	15	KO	2	ST D	11	297	32	35		0	11	12	14	5	0
KO2	0515AlCagS9160LB6_GFP_ST_63X-8	16	KO	2	ST D	5	89.2	9	12		0	5	4	1	0
KO2	0515AlCagS9160LB6_GFP_ST_63X-8	17	KO	2	ST D	3	41.2	2	4		0	3	2	0
KO2	0515AlCagS9160LB6_GFP_ST_63X-8	19	KO	2	ST D	4	64.4	5	8		0	4	5	0
KO2	0515AlCagS9160LB6_GFP_ST_63X-8	20	KO	2	ST D	16	362	39	45		0	16	25	9	0
WT2	0515AlGFP113LB6_GFP_TH_63X-1	4	WT	1	TH D	13	466	52	58		0	13	21	16	7	0
WT2	0515AlGFP113LB6_GFP_TH_63X-1	5	WT	1	TH D	16	786	77	83		0	16	21	20	16	10	10	6	0
WT2	0515AlGFP113LB6_GFP_TH_63X-1	6	WT	1	TH D	8	718	83	87		0	8	19	16	16	13	12	6	0
WT2	0515AlGFP113LB6_GFP_TH_63X-1	7	WT	1	TH D	5	83	4	7		0	5	5	1	1	0
WT2	0515AlGFP113LB6_GFP_TH_63X-1	8	WT	1	TH D	12	438	42	49		0	12	23	11	5	0
WT2	0515AlGFP113LB6_GFP_TH_63X-2	8	WT	1	TH D	14	677	65	71		0	14	27	16	10	6	10	5	0
WT2	0515AlGFP113LB6_GFP_TH_63X-2	10	WT	1	TH D	11	360	35	37		0	11	17	8	6	3	1	0
WT2	0515AlGFP113LB6_GFP_TH_63X-2	11	WT	1	TH D	11	470	41	45		0	11	15	18	15	3	0
WT2	0515AlGFP113LB6_GFP_TH_63X-2	12	WT	1	TH D	11	487	48	51		0	11	20	12	15	1	0
WT2	0515AlGFP113LB6_GFP_TH_63X-2	13	WT	1	TH D	5	80.4	4	6		0	5	6	0
WT2	0515AlGFP113LB6_GFP_TH_63X-2	14	WT	1	TH D	7	142	11	13		0	7	9	2	1	0
WT2	0515AlGFP113LB6_GFP_TH_63X-2	16	WT	1	TH D	14	1010	108	114		0	14	48	40	14	4	4	5	0
WT2	0515AlGFP113LB6_GFP_TH_63X-2	17	WT	1	TH D	10	348	26	31		0	10	18	10	3	1	0
WT2	0515AlGFP113LB6_GFP_TH_63X-3	5	WT	1	TH D	11	325	29	35		0	11	19	11	2	0
WT2	0515AlGFP113LB6_GFP_TH_63X-3	6	WT	1	TH D	10	256	23	25		0	10	14	8	3	0
WT2	0515AlGFP113LB6_GFP_TH_63X-3	7	WT	1	TH D	12	687	76	81		0	12	30	27	10	7	3	0
WT2	0515AlGFP113LB6_GFP_TH_63X-3	8	WT	1	TH D	9	457	48	54		0	9	20	28	11	4	0
WT2	0515AlGFP113LB6_GFP_TH_63X-3	10	WT	1	TH D	13	394	38	42		0	13	19	11	3	4	0
WT2	0515AlGFP113LB6_GFP_TH_63X-3	11	WT	1	TH D	3	35.4	2	5		0	3	1	0
WT2	0515AlGFP113LB6_GFP_TH_63X-3	13	WT	1	TH D	9	320	31	35		0	9	22	8	1	0
WT2	0515AlGFP113LB6_GFP_TH_63X-5	8	WT	1	TH D	17	436	47	50		0	17	19	15	4	0
WT2	0515AlGFP113LB6_GFP_TH_63X-5	11	WT	1	TH D	19	552	53	60		0	19	23	21	8	4	0
WT2	0515AlGFP113LB6_GFP_TH_63X-5	12	WT	1	TH D	9	174	19	21		0	9	9	4	0
WT2	0515AlGFP113LB6_GFP_TH_63X-5	13	WT	1	TH D	21	677	79	84		0	21	38	25	9	2	0
WT2	0515AlGFP113LB6_GFP_TH_63X-5	14	WT	1	TH D	15	483	59	64		0	15	25	16	9	3	0
WT2	0515AlGFP113LB6_GFP_TH_63X-5	16	WT	1	TH D	16	314	35	40		0	16	21	5	0
WT2	0515AlGFP113LB6_GFP_TH_63X-5	17	WT	1	TH D	15	928	106	116		0	15	37	37	22	12	0
WT2	0515AlGFP113LB6_GFP_TH_63X-5	18	WT	1	TH D	7	126	8	12		0	7	9	4	0
WT2	0515AlGFP113LB6_GFP_TH_63X-5	19	WT	1	TH D	11	366	38	45		0	11	15	8	7	12	0
WT2	0515AlGFP113LB6_GFP_TH_63X-5	20	WT	1	TH D	1	7.98	0	1		0	1	0
WT2	0515AlGFP113LB6_GFP_TH_63X-5	22	WT	1	TH D	12	514	54	62		0	12	20	16	9	2	0
WT2	0515AlGFP113LB6_GFP_TH_63X-5	23	WT	1	TH D	2	13.4	1	2		0	2	0
WT2	0515AlGFP113LB6_GFP_TH_63X-6	1	WT	1	TH D	9	193	24	28		0	9	12	2	1	0
WT2	0515AlGFP113LB6_GFP_TH_63X-6	2	WT	1	TH D	13	289	25	30		0	13	14	6	1	0
WT2	0515AlGFP113LB6_GFP_TH_63X-6	4	WT	1	TH D	18	1109	137	146		0	18	46	45	23	1	0
WT2	0515AlGFP113LB6_GFP_TH_63X-6	5	WT	1	TH D	11	256	25	27		0	11	14	6	4	0
WT2	0515AlGFP113LB6_GFP_TH_63X-6	6	WT	1	TH D	21	1374	162	172		0	21	57	55	22	11	8	0
WT2	0515AlGFP113LB6_GFP_TH_63X-6	7	WT	1	TH D	20	1849	233	253		0	20	57	67	44	28	11	2	0
WT2	0515AlGFP113LB6_GFP_TH_63X-6	9	WT	1	TH D	4	224	24	26		0	4	6	12	4	0
WT2	0515AlGFP113LB6_GFP_TH_63X-6	10	WT	1	TH D	16	657	72	82		0	16	24	18	15	6	2	0
WT2	0515AlGFP113LB6_GFP_TH_63X-6	11	WT	1	TH D	3	41.6	2	6		0	3	1	0
WT2	0515AlGFP113LB6_GFP_TH_63X-6	13	WT	1	TH D	11	437	48	50		0	11	24	17	11	2	1	0
WT2	0515AlGFP113LB6_GFP_TH_63X-7	11	WT	1	TH D	10	161	18	21		0	10	9	2	0
WT2	0515AlGFP113LB6_GFP_TH_63X-7	14	WT	1	TH D	8	200	18	22		0	8	14	5	3	0
WT2	0515AlGFP113LB6_GFP_TH_63X-7	15	WT	1	TH D	17	620	73	81		0	17	40	23	1	0
WT2	0515AlGFP113LB6_GFP_TH_63X-7	16	WT	1	TH D	15	449	46	52		0	15	23	14	8	1	0
WT2	0515AlGFP113LB6_GFP_TH_63X-7	17	WT	1	TH D	1	15.6	1	3		0	1	0
WT2	0515AlGFP113LB6_GFP_TH_63X-7	19	WT	1	TH D	12	141	14	17		0	12	7	1	0
WT2	0515AlGFP113LB6_GFP_TH_63X-8	5	WT	1	TH D	9	156	12	15		0	9	5	4	5	0
WT2	0515AlGFP113LB6_GFP_TH_63X-8	7	WT	1	TH D	7	841	119	128		0	7	24	26	17	14	14	8	0
WT2	0515AlGFP113LB6_GFP_TH_63X-8	8	WT	1	TH D	10	526	55	59		0	10	22	23	9	5	1	0
WT2	0515AlGFP113LB6_GFP_TH_63X-8	9	WT	1	TH D	7	101	8	11		0	7	6	1	0
WT2	0515AlGFP113LB6_GFP_TH_63X-8	10	WT	1	TH D	13	314	30	35		0	13	21	6	1	0
WT2	0515AlGFP113LB6_GFP_TH_63X-8	11	WT	1	TH D	10	353	33	37		0	10	19	11	4	0
WT2	0515AlGFP113LB6_GFP_TH_63X-8	12	WT	1	TH D	15	637	61	67		0	15	35	23	7	4	0
WT2	0515AlGFP113LB6_GFP_TH_63X-8	13	WT	1	TH D	18	585	57	64		0	18	28	27	6	0
WT2	0515AlGFP113LB6_GFP_TH_63X-8	14	WT	1	TH D	4	84.8	7	10		0	4	4	0
KO2	0515AlCagS9160LB6_GFP_TH_63X-1	5	KO	2	TH D	13	675	72	76		0	13	16	30	27	8	1	0
KO2	0515AlCagS9160LB6_GFP_TH_63X-1	6	KO	2	TH D	7	165	16	19		0	7	7	7	1	0
KO2	0515AlCagS9160LB6_GFP_TH_63X-1	11	KO	2	TH D	5	129	8	11		0	5	7	7	1	0
KO2	0515AlCagS9160LB6_GFP_TH_63X-1	12	KO	2	TH D	17	1280	141	152		0	17	32	44	37	22	6	2	0
KO2	0515AlCagS9160LB6_GFP_TH_63X-1	18	KO	2	TH D	6	234	26	27		0	6	9	10	5	0
KO2	0515AlCagS9160LB6_GFP_TH_63X-2	3	KO	2	TH D	2	26.5	1	5		0	2	1	0
KO2	0515AlCagS9160LB6_GFP_TH_63X-2	4	KO	2	TH D	5	371	52	56		0	5	12	10	4	4	5	1	0
KO2	0515AlCagS9160LB6_GFP_TH_63X-2	5	KO	2	TH D	9	167	16	19		0	9	9	2	1	0
KO2	0515AlCagS9160LB6_GFP_TH_63X-2	7	KO	2	TH D	17	926	106	113		0	17	33	29	15	12	8	2	0
KO2	0515AlCagS9160LB6_GFP_TH_63X-2	8	KO	2	TH D	14	579	69	71		0	14	31	22	6	1	0
KO2	0515AlCagS9160LB6_GFP_TH_63X-2	9	KO	2	TH D	6	231	24	28		0	6	11	8	4	0
KO2	0515AlCagS9160LB6_GFP_TH_63X-2	10	KO	2	TH D	14	472	46	52		0	14	21	15	5	2	0
KO2	0515AlCagS9160LB6_GFP_TH_63X-2	13	KO	2	TH D	10	189	18	21		0	10	11	5	0
KO2	0515AlCagS9160LB6_GFP_TH_63X-4	4	KO	2	TH D	18	609	64	69		0	18	29	14	12	3	0
KO2	0515AlCagS9160LB6_GFP_TH_63X-4	5	KO	2	TH D	6	294	24	27		0	6	14	10	7	1	0
KO2	0515AlCagS9160LB6_GFP_TH_63X-4	6	KO	2	TH D	6	142	15	16		0	6	7	4	1	0
KO2	0515AlCagS9160LB6_GFP_TH_63X-4	7	KO	2	TH D	9	384	41	45		0	9	25	12	3	0
KO2	0515AlCagS9160LB6_GFP_TH_63X-4	9	KO	2	TH D	6	132	9	12		0	6	9	2	0
KO2	0515AlCagS9160LB6_GFP_TH_63X-4	13	KO	2	TH D	4	56.6	3	6		0	4	3	0
KO2	0515AlCagS9160LB6_GFP_TH_63X-4	14	KO	2	TH D	5	47.7	5	6		0	5	2	0
KO2	0515AlCagS9160LB6_GFP_TH_63X-5	4	KO	2	TH D	13	437	52	55		0	13	31	5	5	2	0
KO2	0515AlCagS9160LB6_GFP_TH_63X-5	8	KO	2	TH D	7	297	32	35		0	7	12	10	7	1	0
KO2	0515AlCagS9160LB6_GFP_TH_63X-5	9	KO	2	TH D	10	166	17	19		0	10	12	2	1	0
KO2	0515AlCagS9160LB6_GFP_TH_63X-5	10	KO	2	TH D	11	206	18	21		0	11	12	4	1	0
KO2	0515AlCagS9160LB6_GFP_TH_63X-5	12	KO	2	TH D	21	593	58	67		0	21	36	19	8	0
KO2	0515AlCagS9160LB6_GFP_TH_63X-5	14	KO	2	TH D	7	104	9	12		0	7	7	0
KO2	0515AlCagS9160LB6_GFP_TH_63X-5	15	KO	2	TH D	7	247	24	26		0	7	11	9	10	0
KO2	0515AlCagS9160LB6_GFP_TH_63X-5	16	KO	2	TH D	10	169	18	21		0	10	12	2	0
KO2	0515AlCagS9160LB6_GFP_TH_63X-5	17	KO	2	TH D	13	363	39	43		0	13	19	9	3	6	0
KO2	0515AlCagS9160LB6_GFP_TH_63X-5	18	KO	2	TH D	8	190	17	19		0	8	14	3	2	0
KO2	0515AlCagS9160LB6_GFP_TH_63X-5	19	KO	2	TH D	5	78.9	7	9		0	5	2	1	2	0
KO2	0515AlCagS9160LB6_GFP_TH_63X-5	20	KO	2	TH D	10	654	68	74		0	10	27	34	16	1	0
KO2	0515AlCagS9160LB6_GFP_TH_63X-5	21	KO	2	TH D	10	210	20	23		0	10	8	8	2	0
KO2	0515AlCagS9160LB6_GFP_TH_63X-5	22	KO	2	TH D	6	106	10	11		0	6	5	2	0
KO2	0515AlCagS9160LB6_GFP_TH_63X-5	25	KO	2	TH D	4	136	12	13		0	4	7	3	4	0
KO2	0515AlCagS9160LB6_GFP_TH_63X-6	4	KO	2	TH D	11	170	17	18		0	11	8	5	0
KO2	0515AlCagS9160LB6_GFP_TH_63X-6	6	KO	2	TH D	7	138	10	12		0	7	8	3	0
KO2	0515AlCagS9160LB6_GFP_TH_63X-6	7	KO	2	TH D	14	305	26	31		0	14	22	7	2	1	0
KO2	0515AlCagS9160LB6_GFP_TH_63X-6	8	KO	2	TH D	11	325	27	34		0	11	19	11	4	1	0
KO2	0515AlCagS9160LB6_GFP_TH_63X-6	9	KO	2	TH D	5	81.4	7	9		0	5	1	1	1	3	0
KO2	0515AlCagS9160LB6_GFP_TH_63X-6	10	KO	2	TH D	5	201	21	24		0	5	4	5	6	4	1	1	0
KO2	0515AlCagS9160LB6_GFP_TH_63X-6	11	KO	2	TH D	14	587	56	61		0	14	24	23	14	5	0
KO2	0515AlCagS9160LB6_GFP_TH_63X-6	12	KO	2	TH D	3	99.4	9	11		0	3	6	2	0
KO2	0515AlCagS9160LB6_GFP_TH_63X-6	13	KO	2	TH D	8	177	20	22		0	8	9	5	2	0
KO2	0515AlCagS9160LB6_GFP_TH_63X-6	14	KO	2	TH D	9	187	18	23		0	9	12	4	2	0
KO2	0515AlCagS9160LB6_GFP_TH_63X-6	15	KO	2	TH D	8	142	7	11		0	8	9	2	1	0
KO2	0515AlCagS9160LB6_GFP_TH_63X-6	16	KO	2	TH D	14	388	26	34		0	14	17	17	5	5	0
KO2	0515AlCagS9160LB6_GFP_TH_63X-7	5	KO	2	TH D	13	514	56	61		0	13	32	19	4	0
KO2	0515AlCagS9160LB6_GFP_TH_63X-7	9	KO	2	TH D	11	325	29	33		0	11	13	6	4	3	4	1	0
KO2	0515AlCagS9160LB6_GFP_TH_63X-7	10	KO	2	TH D	16	507	59	67		0	16	33	12	4	0
KO2	0515AlCagS9160LB6_GFP_TH_63X-7	11	KO	2	TH D	15	435	44	50		0	15	28	8	1	0
KO2	0515AlCagS9160LB6_GFP_TH_63X-7	12	KO	2	TH D	7	113	11	15		0	7	5	3	0
KO2	0515AlCagS9160LB6_GFP_TH_63X-7	13	KO	2	TH D	9	216	19	22		0	9	10	7	0
KO2	0515AlCagS9160LB6_GFP_TH_63X-7	14	KO	2	TH D	11	299	34	36		0	11	15	11	1	0
KO2	0515AlCagS9160LB6_GFP_TH_63X-7	15	KO	2	TH D	16	506	45	49		0	16	21	18	10	1	0
KO2	0515AlCagS9160LB6_GFP_TH_63X-7	16	KO	2	TH D	3	33.5	1	4		0	3	1	0
KO2	0515AlCagS9160LB6_GFP_TH_63X-7	17	KO	2	TH D	7	252	25	28		0	7	18	7	5	0
KO2	0515AlCagS9160LB6_GFP_TH_63X-8	4	KO	2	TH D	6	172	17	21		0	6	14	3	0
KO2	0515AlCagS9160LB6_GFP_TH_63X-8	5	KO	2	TH D	4	51.7	3	6		0	4	1	0
KO2	0515AlCagS9160LB6_GFP_TH_63X-8	7	KO	2	TH D	14	375	34	39		0	14	20	13	2	0
KO2	0515AlCagS9160LB6_GFP_TH_63X-8	8	KO	2	TH D	11	296	28	32		0	11	15	11	0
KO2	0515AlCagS9160LB6_GFP_TH_63X-8	9	KO	2	TH D	6	121	9	11		0	6	6	2	0
KO2	0515AlCagS9160LB6_GFP_TH_63X-8	10	KO	2	TH D	8	156	15	20		0	8	10	2	0
KO2	0515AlCagS9160LB6_GFP_TH_63X-8	11	KO	2	TH D	9	182	17	20		0	9	14	2	0
KO2	0515AlCagS9160LB6_GFP_TH_63X-8	12	KO	2	TH D	16	522	56	62		0	16	37	16	2	0
KO2	0515AlCagS9160LB6_GFP_TH_63X-8	13	KO	2	TH D	16	908	98	107		0	16	44	26	18	7	1	0
KO2	0515AlCagS9160LB6_GFP_TH_63X-8	14	KO	2	TH D	6	91.9	7	9		0	6	5	1	1	0
KO2	0515AlCagS9160LB6_GFP_TH_63X-8	16	KO	2	TH D	1	15.7	0	1		0	1	1	0
KO2	0515AlCagS9160LB6_GFP_TH_63X-8	18	KO	2	TH D	4	158	16	18		0	4	6	7	1	0
KO3	0622AlCagS9-173LB12_GFP_Sox9_OB-Epl_63X-4-1210	4		2	OB Epl	10	164	15	19		0	10	8	3	0
	0622AlCagS9-173LB12_GFP_Sox9_OB-Epl_63X-4-1210	5		2	OB Epl	12	357	41	45		0	12	20	10	6	2	0
	0622AlCagS9-173LB12_GFP_Sox9_OB-Epl_63X-4-1210	6		2	OB Epl	4	61.3	2	6		0	4	3	0
	0622AlCagS9-173LB12_GFP_Sox9_OB-Epl_63X-4-1210	7		2	OB Epl	3	28	1	3		0	3	1	0
	0622AlCagS9-173LB12_GFP_Sox9_OB-Epl_63X-4-1210	8		2	OB Epl	3	54.1	5	7		0	3	6	0
	0622AlCagS9-173LB12_GFP_Sox9_OB-Epl_63X-4-1210	9		2	OB Epl	9	331	36	44		0	9	12	17	2	1	0
	0622AlCagS9-173LB12_GFP_Sox9_OB-Epl_63X-4-1210	10		2	OB Epl	7	351	44	46		0	7	20	9	5	6	2	0
	0622AlCagS9-173LB12_GFP_Sox9_OB-Epl_63X-4-1210	11		2	OB Epl	8	275	32	37		0	8	7	8	5	2	0
	0622AlCagS9-173LB12_GFP_Sox9_OB-Epl_63X-4-1210	12		2	OB Epl	10	257	29	35		0	10	25	4	0
	0622AlCagS9-173LB12_GFP_Sox9_OB-Epl_63X-4-1210	13		2	OB Epl	10	235	27	32		0	10	13	9	0
	0622AlCagS9-173LB12_GFP_Sox9_OB-Epl_63X-4-1210	14		2	OB Epl	1	7.19	0	1		0	1	0
	0622AlCagS9-173LB12_GFP_Sox9_OB-Epl_63X-1-1210	6		3	OB Epl		195	20	23
		8		4	OB Epl		174	16	20
		9		5	OB Epl		135	11	14
		10		6	OB Epl		156	15	17
		11		7	OB Epl		171	17	21
		13		8	OB Epl		152	15	17
		14		9	OB Epl		89.7	10	12
		15		10	OB Epl		266	28	32
		16		11	OB Epl		470	52	60
		17		12	OB Epl		168	1	3
		18		13	OB Epl		153	15	17
		19		14	OB Epl		243	22	27
	0622AlCagS9-173LB12_GFP_Sox9_OB-Epl_63X-2-1210	4					241	24	28
		5					267	29	31
		7					381	42	45
		8					105	11	18
		9					143	16	19
		10					171	19	21
		11					259	29	31
		14					80.3	6	9
	0622AlCagS9-173LB12_GFP_Sox9_OB-Epl_63X-3-1210	5					111	11	13
		6					382	44	50
		7					306	33	39
		8					61.7	7	11
		9					445	53	57
		10					333	34	37
		11					349	36	41
		12					126	12	15
		13					330	34	39
	0622AlCagS9-173LB12_GFP_Sox9_HIPPO-C3_63X-2	2
		4
		6
	0622AlCagS9-173LB12_GFP_Sox9_HIPPO-C3_63X-3	2
		3
		4
		5
		6
		7
		8
	0622AlCagS9-173LB12_GFP_Sox9_HIPPO-C3_63X-4	4
		5
		6
		7
		8
		9
	0622AlCagS9-173LB12_GFP_Sox9_HIPPO-C3_63X-5	0
		1
		2
WT3	0622AlACS9-51LB12_GFP_HIPPO-C3_63X-1	3
		4
		5
		6
		8
		9
		10
	0622AlACS9-51LB12_GFP_HIPPO-C3_63X-2	6
		7
		8
		9
	0622AlACS9-51LB12_GFP_HIPPO-C3_63X-3	1
		4
		5
		6
		7
	0622AlACS9-51LB12_GFP_HIPPO-C3_63X-4	2
	0622AlACS9-51LB12_GFP_OB-Epl_63X-1	3
		5
		6
		7
		10
		11
		12
	0622AlACS9-51LB12_GFP_OB-Epl_63X-2	1
		5
		7
		8
		9
		10
		12
		13
		14
		15
		16
		17
	0622AlACS9-51LB12_GFP_OB-Epl_63X-3	3
		5
		6
		7
		8
		10
		14
		15
		16
		19
	0622AlACS9-51LB12_GFP_OB-Epl_63X-4	6
		8
		9
		10
		11
		12
		13
		14
		15
		16
[truncated: 44 more columns]

## Sheet: Fig2C-D
MD Amp			MD Freq
Control	KO		Control	KO
1.55302	2.41095		1.7185	0.28
1.72576	1.1265		1.9124	1.1429
1.75601	0.749624		0.7	0.8375
0.766722	1.14068		0.925	0.2
0.693283	0.637046		0.9	1.3
0.733051	1.1242		1.016	0.65
1.4253	1.22133		0.8929	0.5429
1.25064	1.13518		0.7857	0.4
1.52198	1.06562		0.8286	0.65
1.58394	0.871168		1.0294	0.375
1.57612	1.58065		0.7529	1.22
1.84483	1.46863		0.9333	0.69
	0.651799			0.8222
	0.960573			0.6316
	1.35989			1.2087

## Sheet: Fig2F
Astrocyte
Vm	cell#1	cell#2	cell#3	cell#4	cell#5	cell#6	cell#7	cell#8	cell#9	cell#10	Average	SEM	TTEST
Control	-84	-73	-66	-69	-70	-64	-65	-59	-66	-65	-68.1	2.13151	0.413713
KO	-69	-68	-71	-73	-61	-64	-60	-64	-65	-65	-66	1.32497
Cm	cell#1	cell#2	cell#3	cell#4	cell#5	cell#6	cell#7	cell#8	cell#9	cell#10	Average	SEM	TTEST
Control	12	18	11	13	13	21	12	11	17	14	14.2	1.06249	0.447729
KO	11	16	14	3.6	7.3	14	15	11	17	19	12.79	1.4735
Passive conductance (1.13~1.18s)
Control	cell#1	cell#2	cell#3	cell#4	cell#5	cell#6	cell#7	cell#8	cell#9	cell#10	Average	SEM	TTEST
-180	-2742	-8709.05	-9894.62	-9603.81	-11674.7	-13924.6	-7786.72	-11007.2	-9994.31	-10360.3	-9569.72	924.429	0.60577		-9.56972	0.924429
-160	-2338.94	-7200.25	-8313.66	-7942.56	-9705.51	-11564.7	-5947.45	-9297.56	-8262.07	-8496.74	-7906.94	778.388	0.5768		-7.90694	0.778388
-140	-1937.89	-5684.66	-6525.92	-6269.27	-7687.78	-9197.61	-4706.04	-7297.88	-6534.02	-6721.14	-6256.22	610.375	0.520595		-6.25622	0.610375
-120	-1419.04	-4225.38	-4872.04	-4630.86	-5734.68	-6726.65	-3454.86	-5450.94	-4852.09	-4975.6	-4634.21	451.815	0.443628		-4.63421	0.451815
-100	-983.629	-2782.07	-3250.42	-3090.06	-3785.52	-4422	-2277.95	-3570.89	-3178.58	-3281.46	-3062.26	293.311	0.369155		-3.06226	0.293311
-80	-515.634	-1392.06	-1619.64	-1499.6	-1865.72	-2145.67	-1054.02	-1758.26	-1571.04	-1618.55	-1504.02	142.6	0.319155		-1.50402	0.1426
-60	23.2397	20.0381	-2.88889	6.30657	-17.6583	-16.2185	34.661	10.9151	22.5818	5.48957	8.6466	5.4544	0.326549		0.0086466	0.0054544
-40	516.933	1381.39	1644.45	1497.58	1857.43	2111.23	1073.58	1729.25	1558.2	1594.72	1496.48	139.417	0.549476		1.49648	0.139417
-20	1028.98	2730.7	3197.73	2944.52	3680.49	4120.66	2167.47	3386.38	3057.9	3127.57	2944.24	269.763	0.477333		2.94424	0.269763
0	1429.13	4074.92	4976.77	4350.29	5411.71	5988.33	2952.41	5015.76	4518.85	4658.52	4337.67	412.715	0.487885		4.33767	0.412715
20	1821.44	5338.6	6629.16	5684.49	7129.03	7719.55	3923.76	6652.78	5928.54	6147.63	5697.5	542.356	0.500473		5.6975	0.542356
40	2345.39	6546.22	8419.68	7005.01	8762.39	9348.87	4751.31	8211.61	7260.36	7572.95	7022.38	661.863	0.483003		7.02238	0.661863
60	2450.49	7888.36	10275.1	8258.13	10349.1	10805	5757.33	9620.03	8565.86	8945.11	8291.45	799.004	0.474859		8.29145	0.799004
80	2163.36	9126.18	11918.7	9526.11	11857.1	12194.8	6644.73	10942	9852.62	10356.5	9458.2	964.404	0.51511		9.4582	0.964404
KO	cell#1	cell#2	cell#3	cell#4	cell#5	cell#6	cell#7	cell#8	cell#9	cell#10	Average	SEM
-180	-8405.58	-8701.46	-10833.1	-6618.37	-4140.25	-10550.4	-10325.9	-11201.1	-8623.14	-10216.4	-8961.57	696.864			-8.96157	0.696864
-160	-6992.01	-7191.51	-8953.05	-5566.87	-3281.4	-8712.58	-8117.07	-9250.92	-7033.91	-8466.26	-7356.56	576.003			-7.35656	0.576003
-140	-5540.21	-5683.98	-7072.27	-4036.51	-2537.24	-6880.05	-6157.23	-7315.39	-5543.13	-6743.82	-5750.98	471.15			-5.75098	0.47115
-120	-4114.38	-4196.36	-5218.06	-2287.21	-1921.71	-5113.84	-4255.37	-5422.02	-4163.1	-5031.95	-4172.4	378.749			-4.1724	0.378749
-100	-2710.37	-2751.14	-3425.54	-1358.04	-1303.23	-3362.03	-2515.26	-3602.51	-2675.11	-3325.15	-2702.84	257.32			-2.70284	0.25732
-80	-1332.66	-1346.3	-1686.97	-614.214	-691.443	-1648.16	-974.121	-1762.07	-1353.53	-1643.68	-1305.32	131.454			-1.30532	0.131454
-60	18.3072	12.1405	6.18039	11.1177	4.48087	19.5352	411.377	18.9974	-10.3039	4.71305	49.6545	40.2921			0.0496545	0.0402921
-40	1314.15	1315.64	1648.66	636.392	932.024	1640.05	1647.34	1711.97	1366.27	1655.61	1386.81	113.494			1.38681	0.113494
-20	2575.84	2551.85	3223.47	1185.13	2108.29	3221.69	2761.84	3417.24	2639.65	3264.63	2694.96	212.627			2.69496	0.212627
0	3797.26	3727.65	4734.2	1728.51	3412.96	4773.72	3770.14	5008.02	3896.44	4876.15	3972.51	309.066			3.97251	0.309066
20	4983.98	4838.3	6189.67	2539.12	4757.18	6254.93	4697.27	6569.38	5133.39	6445.75	5240.9	383.17			5.2409	0.38317
40	6094.49	5893.15	7534.08	3424.14	5850.12	7720.38	5499.88	8122.77	6321.92	7998.69	6445.96	457.733			6.44596	0.457733
60	7192.17	6917.36	8832.7	4233.79	6632.14	9102.68	6270.75	9664.2	7444.2	9570.46	7586.04	543.761			7.58604	0.543761
80	8290.62	7883.41	10090.1	5115.67	7304.61	10472.2	6812.74	11177	8583.18	11177.3	8690.67	637.257			8.69067	0.637257

## Sheet: Fig3B, FigS4A-B
	Limonene
	KO											Control
10-6	-0.7375	-0.1802	-0.264	0.5719	0.0376	0.4502	0.2618	0.2841	-0.1792	0.4621	-0.3889	0.0044	0.1881	-0.175	-0.3818	0.112	0.0013	-0.1679	0.0607	-0.1092	-0.0048	0.211
10-5	0.4445	1	0.1986	0.7755	0.1887	-0.0874	0.158	0.0171	0.023	0.694	-0.3404	-0.278	-0.1127	-0.1472	-0.7987	0.4711	0.0146	-0.2336	-0.3197	-0.0354	0.5549	0.102
10-4	-0.2372	0.5888	-0.381	0.6912	0.0307	0.511	-0.0067	0.4943	0.0287	0.509	0.0319	-0.1002	-0.056	-0.0996	-0.6526	0.2182	-0.2515	-0.0858	-0.3569	0.2576	0.0875	0.0826
10-3	-0.0718	0.041	0.7946	0.3456	0.27	0.0208	-0.1186	0.4123	-0.3132	-0.0669	-0.4974	-0.0256	0.2508	0.4503	0.0776	0.5654	-0.3668	0.1849	0.2137	0.6401	0.4221	-0.2318
	Carvone
	KO									Control
10-6	-0.3337	-0.0451	0.395	-0.6472	-0.1163	0.2157	-0.3391	-0.2623	-0.1888	0.4667	-0.0043	-0.1968	0.0564	0.2632	-0.3936	0.4227	0.316	0.4431
10-5	0.1857	0.1663	0.3836	0.5274	0.1431	0.1451	0.1475	0.9561	0.227	0.6022	0.3583	0.0036	0.2376	0.2827	-0.6354	-0.0221	-1	0.0215
10-4	-0.0846	-0.2925	0.5047	-0.445	0.4361	0.0687	0.2653	1	-0.802	1	0.5521	0.2914	0.4338	0.454	-0.141	0.2962	0.7441	0.3272
10-3	-0.7283	0.0529	0.3101	-0.1145	0.1435	-0.6	-0.0858	0.5689	-0.0942	0.1078	-0.0177	-0.3324	0.4849	0.5812	0.05	-0.8705	-0.4282	1
	IAA
	KO									Control
10-6	-0.0274	-0.3851	-1	0.2333	0.003	0.026	0.222	-0.1237	-0.4832	0.5049	0.5578	-0.7074	0.2676	0.701	-0.6961	-1	0.0379	-1
10-5	0.2027	-0.8206	-0.0416	-0.096	-0.3348	-0.0768	-0.6167	-0.1712	-0.5521	0.8241	0.3056	0.2041	0.3763	0.3534	-0.1683	0.2848	-1	-0.4109
10-4	-0.7219	0.2963	0.1888	0.2727	-0.6104	-0.7081	0.0664	-0.387	-0.1203	0.117	-0.2897	-0.6325	-0.4595	0.3094	-0.8386	-0.9814	-0.6792	-0.2612
10-3	-0.1447	-0.7008	-0.8836	-0.7314	-0.0171	-0.1731	-0.4012	0.6165	-1	-0.637	0.4435	-0.6452	0.7278	0.3278	-0.4624	-1	0.1562	-0.8914
10-3	-0.0378	-1	-0.1056	-0.1037	0.1826	0.297	0.2642	-0.6632	-0.3691	0.6016	0.9704	-0.7169	-1	-0.1994	-0.4735	-0.5894	-1	-0.5414

## Sheet: Fig3C
	R-Limonene											S-Limonene
Control	-0.2662	0.0592	-0.4944	-0.6901	0.2617	-0.0584	-0.0779	-0.1478	-0.1758	0.5658	-0.118	0.4727	0.203	0.2312	-0.9132	0.9196	0.228	0.1111	0.411	0.2122	0.174	0.1422
Sox9 KO	0.2992	-0.03126	-1	0.6188	0.2231	0.2308	0.0687	0.2371	-0.4415	0.1744	0.1201	0.3406	0.8357	-1	0.1796	-0.049	0.7054	0.4342	0.4007	-0.2366	0.24	-0.3289

## Sheet: Fig3E-F
	Activated area
	Control						Sox9 -/-
IAA	0.2741	0.1402	0.1302	0.0663	0.0584	0.0891	0.414	0.0419	0.3683	0.2955	0.2431	0.054
MSC	0.0943	0.0359	0.0149	0.0233	0.0339	0.0704	0.14	0.1538	0.214	0.1957	0.6065	0.0802
Anisole	0.7715	0.1118	0.0317	0.0328	0.0797	0.1078	0.3184	0.072	0.2553	0.2661	0.2748	0.798
Acetophenone	0.2476	0.1696	0.0397	0.0196	0.078	0.0386	0.1358	0.0543	0.3553	0.2233	0.2187	0.0572
Pentanol	0.1788	1.0865	0.0373	0.0592	0.0594	0.1398	0.5329	0.2145	0.4322	0.8065	0.0561	0.3943
Heptanol	0.0557	0.0076	0.04	0.0733	0.0556	0.1024	0.3456	0.1049	0.1505	0.487	0.0965	0.1648
Carvone	0.2159	0.1534	0.2135	0.0342	0.0393	0.2452	0.1336	0.0496	0.1373	0.256	0.0268	0.124
	Centroids
	Control						Sox9 -/-
IAA	7	5	4	3	3	5	2	4	1	3	4	3
MSC	5	2	1	1	2	4	1	1	1	2	3	6
Anisole	4	5	3	2	2	4	2	3	3	3	3	1
Acetophenone	7	6	2	2	5	2	2	3	3	2	3	3
Pentanol	7	3	5	3	4	4	1	5	5	2	4	4
Heptanol	5	1	4	7	3	6	1	5	2	1	6	5
Carvone	4	6	3	4	2	7	2	4	2	6	4	5

## Sheet: Fig4
Neuron
Vm	cell#1	cell#2	cell#3	cell#4	cell#5	cell#6	cell#7	cell#8	cell#9	cell#10	cell#11	cell#12	cell#13	cell#14	cell#15	Average	SEM	TTEST
Control	-45	-39	-46	-57	-43	-57	-43	-40	-38	-35	-40	-38	-37			-42.9231	1.94297	0.0624236
KO	-36	-38	-40	-35	-37	-47	-36	-40	-35	-34	-39	-42	-43			-38.6154	1.04107
Cm	cell#1	cell#2	cell#3	cell#4	cell#5	cell#6	cell#7	cell#8	cell#9	cell#10	cell#11	cell#12	cell#13	cell#14	cell#15	Average	SEM	TTEST
Control	28	63	42	37	56	51	46	73	62	85	76	130	125			67.2308	8.65222	0.0918994
KO	53	85	49	61	94	126	76	89	56	97	106	165	102			89.1538	9.00345
AP number (50ms)
Control	cell#1	cell#2	cell#3	cell#4	cell#5	cell#6	cell#7	cell#8	cell#9	cell#10	cell#11	cell#12	cell#13	cell#14	cell#15	Average	SEM	TTEST
0	0	0	0	0	0	0	0	0	0	0	0	0	0			0	0	#DIV/0!
20	1	0	2	0	0	0	0	0	0	0	0	0	0			0.230769	0.166173	0.447535
40	2	0	3	0	0	0	0	0	0	0	0	0	0			0.384615	0.266469	0.662789
60	3	0	3	0	0	0	0	0	0	1	0	1	1			0.692308	0.307692	0.781719
80	2	0	3	1	1	0	0	0	0	2	2	2	3			1.23077	0.323321	0.0452892
100	3	0	4	2	1	1	1	0	1	3	4	3	4			2.07692	0.415432	0.00944805
120	3	0	4	2	3	1	1	0	2	4	4	4	4			2.46154	0.43287	0.0102767
140	4	1	4	3	3	2	2	0	2	4	5	4	4			2.92308	0.399704	0.000394237
KO	cell#1	cell#2	cell#3	cell#4	cell#5	cell#6	cell#7	cell#8	cell#9	cell#10	cell#11	cell#12	cell#13	cell#14	cell#15	Average	SEM
0	0	0	0	0	0	0	0	0	0	0	0	0				0	0
20	0	0	1	0	0	0	0	0	0	0	0	0				0.0833333	0.0833333
40	0	1	0	0	0	0	0	0	1	0	1	0				0.25	0.130558
60	1	2	1	0	0	0	0	0	2	0	1	0				0.583333	0.228908
80	1	1	0	0	0	0	0	0	1	0	2	0				0.416667	0.192996
100	2	0	1	0	0	0	0	0	2	1	2	0				0.666667	0.256235
120	2	1	1	0	1	1	0	0	1	2	3	0				1	0.275241
140	2	2	1	1	1	1	0	0	1	1	2	0				1	0.213201
AP number (500ms)
Control	cell#1	cell#2	cell#3	cell#4	cell#5	cell#6	cell#7	cell#8	cell#9	cell#10	cell#11	cell#12	cell#13	cell#14	cell#15	Average	SEM	TTEST
0	6	0	0	0	0	0	0	0	0	0	0	0	0			0.461538	0.461538	0.697589
20	16	21	8	0	0	0	0	0	0	0	0	0	10			4.23077	2.00689	0.0865408
40	21	31	19	0	10	0	0	0	0	21	0	0	13			8.84615	3.05473	0.0487817
60	25	35	23	4	16	0	0	0	9	26	0	0	26			12.6154	3.59405	0.0870777
80	27	38	25	8	20	2	4	4	19	36	18	36	31			20.6154	3.59048	0.0409233
100	11	35	27	9	19	7	7	18	19	42	26	41	34			22.6923	3.47405	0.140832
120	7	35	26	15	20	10	9	19	29	48	29	44	37			25.2308	3.69711	0.164006
140	5	12	21	17	20	12	10	27	32	51	33	44	37			24.6923	3.89343	0.314793
				0
KO	cell#1	cell#2	cell#3	cell#4	cell#5	cell#6	cell#7	cell#8	cell#9	cell#10	cell#11	cell#12	cell#13	cell#14	cell#15	Average	SEM
0	0	0	0	0	0	0	0	0	3	0	0	0				0.25	0.25
20	0	0	0	0	0	0	0	0	5	0	0	0				0.416667	0.416667
40	0	7	0	0	1	8	0	0	4	0	4	0				2	0.86164
60	1	11	9	0	13	16	0	0	2	0	11	0				5.25	1.78854
80	19	20	18	0	17	24	0	0	3	15	13	0				10.75	2.70556
100	25	24	22	0	33	25	0	12	3	22	17	0				15.25	3.40927
120	27	27	25	0	34	28	5	21	3	25	19	0				17.8333	3.55441
140	30	16	27	1	33	30	10	23	2	27	20	15				19.5	3.13702
sEPSC amp	cell#1	cell#2	cell#3	cell#4	cell#5	cell#6	cell#7	cell#8	cell#9	cell#10	cell#11	cell#12	cell#13	cell#14	cell#15	Average	SEM	TTEST
Control	18.9184	14.5831	18.0594	14.8484	21.0707	8.4995	9.21026									15.0271	1.80961	0.491537
KO	20.1493	15.7976	19.4035	22.0965	24.2429	13.1151	12.4879	8.08662								16.9224	1.93845
sEPSC freq	cell#1	cell#2	cell#3	cell#4	cell#5	cell#6	cell#7	cell#8	cell#9	cell#10	cell#11	cell#12	cell#13	cell#14	cell#15	Average	SEM	TTEST
Control	0.0333333	0.0333333	0.0666667	0.0666667	0.366667	0.1	0.2									0.12381	0.0458398	0.709595
KO	0.233333	0.0666667	0.0333333	0.133333	0.2	0.0666667	0.0666667	0.0333333								0.104167	0.027049
mEPSC amp	cell#1	cell#2	cell#3	cell#4	cell#5	cell#6	cell#7	cell#8	cell#9	cell#10	cell#11	cell#12	cell#13	cell#14	cell#15	Average	SEM	TTEST
Control	20.0958	12.5935	10.2197	8.27797	6.54274	11.4027										11.5221	1.92946	0.955909
KO	16.6088	12.6088	8.8302	8.92392	ND	9.92392										11.3791	1.47486
mEPSC freq	cell#1	cell#2	cell#3	cell#4	cell#5	cell#6	cell#7	cell#8	cell#9	cell#10	cell#11	cell#12	cell#13	cell#14	cell#15	Average	SEM	TTEST
Control	0.133333	0.0333333	0.2	0.1	0.0333333	0.166667										0.111111	0.0281091	0.0156081
KO	0.0333333	0.0333333	0.0333333	0.0333333	0	0.0333333										0.0277778	0.00555556
sIPSC amp	cell#1	cell#2	cell#3	cell#4	cell#5	cell#6	cell#7	cell#8	cell#9	cell#10	cell#11	cell#12	cell#13	cell#14	cell#15	Average	SEM	TTEST
Control	22.6119	79.8994	24.6642	18.9463	74.7446	34.5533	33.7231	46.0441								41.8984	8.29878	0.731833
KO	28.5353	29.2918	72.5421	26.6548	50.7025	53.9321	58.3226									45.7116	6.7245
sIPSC freq	cell#1	cell#2	cell#3	cell#4	cell#5	cell#6	cell#7	cell#8	cell#9	cell#10	cell#11	cell#12	cell#13	cell#14	cell#15	Average	SEM	TTEST
Control	1.23333	2.9	1.63333	1.1	3.86667	1.33333	1.13333	1.43333								1.82917	0.356317	0.475204
KO	3.83333	1.8	1.1	0.6	1.63333	0.566667	0.333333									1.40952	0.455055
mIPSC amp	cell#1	cell#2	cell#3	cell#4	cell#5	cell#6	cell#7	cell#8	cell#9	cell#10	cell#11	cell#12	cell#13	cell#14	cell#15	Average	SEM	TTEST
Control	74.7097	36.1304	32.2045	33.3855	29.2323	56.1602	37.5635									42.7694	6.27467	0.546877
KO	22.9631	42.7103	39.8714	36.5679	55.7351	38.2406	31.4294									38.2168	3.81501
mIPSC freq	cell#1	cell#2	cell#3	cell#4	cell#5	cell#6	cell#7	cell#8	cell#9	cell#10	cell#11	cell#12	cell#13	cell#14	cell#15	Average	SEM	TTEST
Control	1.9	1.16667	0.766667	0.933333	1.3	1.53333	1.16667									1.25238	0.142513	0.039168
KO	0.133333	0.733333	0.266667	0.9	1.6	0.8	0.6									0.719048	0.181099

## Sheet: Fig5E,G
	Fluorescent decay
	Control	Sox9 KO
	806.266	1571.62
	675.545	1681.88
	761.366	1535.09
	695.272	1334.86
	GLT-1 transporter decay
	WT Tau	Sox9 f/f Tau
	501.253	1126.55
	621.611	1780.08
	1186.76	1163.6
	1051.2	1122.92
	1011.8	1743
	856.898	1744.52
	1084.32	787.944
	854.179	1904.78
	1007.4	1486.72

## Sheet: Fig6A-C
Animal	File	Cell ID	Genotype		Region	NUM of Primary Filament	Total Process Length	NUM of Branch Points	NUM of Terminal Points	Hull surface	Sholl 0	Sholl 5	Sholl 10	Sholl 15	Sholl 20	Sholl 25	Sholl 30	Sholl 35	Sholl 40	Sholl 45	Sholl 50	Sholl 55
AlGFP-1	0728AlGFP-1_LB3-2_GFP_RFP_Sox9_OB-63X-1	0	WT	0	OB Epl	15	1920	189	198		0	15	30	45	43	43	32	16	11	10	3	0
		3	WT	0	OB Epl	14	1038	82	89		0	14	41	47	24	13	7	3	0
		8	WT	0	OB Epl	11	895	81	85		0	11	25	23	16	23	17	5	0
AlGFP-2	0728AlGFP-1_LB3-2_GFP_RFP_Sox9_OB-63X-2	6	WT	0	OB Epl	11	284	24	27		0	11	15	8	5	0
		7	WT	0	OB Epl	11	342	33	37		0	11	25	12	5	1	0
		8	WT	0	OB Epl	18	590	70	74		0	18	27	20	14	4	0
AlGFP-3	0728AlGFP-1_LB3-2_GFP_RFP_Sox9_OB-63X-3	0	WT	0	OB Epl	17	813	75	83		0	17	29	26	25	13	4	0
		3	WT	0	OB Epl	11	1240	135	140		0	11	24	31	31	25	12	8	9	4	10	0
		6	WT	0	OB Epl	10	459	46	50		0	10	12	20	5	4	6	1	0
		7	WT	0	OB Epl	18	1488	157	165		0	18	48	50	35	23	16	9	1	0
AlGFP-4	0728AlGFP-1_LB3-2_GFP_RFP_Sox9_OB-63X-4	1	WT	0	OB Epl	12	651	75	82		0	12	22	30	15	6	0
		2	WT	0	OB Epl	16	905	97	107		0	16	27	28	26	10	3	0
		3	WT	0	OB Epl	11	433	45	51		0	11	22	22	5	0
		5	WT	0	OB Epl	20	962	102	110		0	20	39	41	28	3	0
		6	WT	0	OB Epl	15	650	73	80		0	15	35	24	12	4	1	0
AlGFP-5	0728AlGFP-1_LB3-2_GFP_RFP_Sox9_OB-63X-5	3	WT	0	OB Epl	13	703	71	78		0	13	29	23	18	6	0
		4	WT	0	OB Epl	21	871	96	101		0	21	37	27	15	4	2	5	3	3	2	0
		5	WT	0	OB Epl	13	933	95	101		0	13	31	30	31	12	7	1	0
		9	WT	0	OB Epl	9	289	32	35		0	9	15	9	4	2	0
		11	WT	0	OB Epl	10	266	22	25		0	10	16	10	1	0
AlGFP-6	0728AlGFP-1_LB3-2_GFP_RFP_Sox9_OB-63X-6	1	WT	0	OB Epl	9	311	25	29		0	9	23	17	0									Genotype	Region	0	5	10	15	20	25	30	35	40	45	Distance
		3	WT	0	OB Epl	12	1042	102	112		0	12	48	36	26	26	5	0						WT	OB Epl	0	12.5402	28.1264	26.8161	19.092	12.4651	7.6	4.52308	3	3	Aver
		4	WT	0	OB Epl	17	1337	144	151		0	17	37	31	36	26	14	6	2	0						0	3.35429	9.76206	12.7749	12.1269	10.9649	8.47125	6.15454	4.29987	4.78714	STDEV
		5	WT	0	OB Epl	17	676	66	74		0	17	33	19	9	7	7	1	0							87	87	87	87	87	86	80	65	46	25	NUM
		8	WT	0	OB Epl	9	865	90	94		0	9	20	20	22	20	14	7	1	0						0	0.359618	1.0466	1.36961	1.30014	1.18237	0.947114	0.763377	0.633981	0.957427	SE
AlGFP-7	0728AlGFP-1_LB3-2_GFP_RFP_Sox9_OB-63X-7	3	WT	0	OB Epl	12	1087	123	129		0	12	36	45	21	13	10	0						Genotype	Region	0	5	10	15	20	25	30	35	40	45	Distance
		5	WT	0	OB Epl	5	573	67	69		0	5	12	15	14	12	8	3	0					KO	OB Epl	0	12.6897	25.9655	23.7931	18.6897	12.9655	8.62069	7	3.42857	3.30769	Aver
		9	WT	0	OB Epl	12	480	38	40		0	12	20	16	14	6	0									0	3.39225	9.52247	10.1713	10.9646	10.3837	11.4281	9.56243	4.36545	4.55311	STDEV
		10	WT	0	OB Epl	13	678	64	66		0	13	24	23	11	12	7	1	0							29	29	29	29	29	29	29	26	21	13	NUM
		12	WT	0	OB Epl	14	736	66	73		0	14	41	22	12	6	4	7	0							0	0.629926	1.76828	1.88877	2.03607	1.9282	2.12214	1.87535	0.952619	1.2628	SE
		13	WT	0	OB Epl	12	429	36	40		0	12	24	17	7	2	1	0							p value		0.002	<0.0001	<0.0001	0.003	0.255648	0.727591	0.284985	0.566823	0.745961
		14	WT	0	OB Epl	13	437	51	55		0	13	29	6	10	6	1	0						NUM of Primary Filament
AlGFP-8	0728AlGFP-1_LB3-2_GFP_RFP_Sox9_OB-63X-8	3	WT	0	OB Epl	14	673	58	64		0	14	29	13	11	10	11	2	0					Genotype	Region	AVER	STEDV	NUM	STE
		4	WT	0	OB Epl	20	960	95	101		0	20	42	25	13	14	4	3	2	0				WT	OB Epl	12.5402	3.35429	87	0.359618	Ctrl
		6	WT	0	OB Epl	12	476	40	46		0	12	20	18	9	1	0							Genotype	Region					p value	0.002
		7	WT	0	OB Epl	10	717	68	70		0	10	28	29	14	12	1	0						KO	OB Epl	12.6897	3.39225	29	0.629926	KO
		9	WT	0	OB Epl	12	885	82	92		0	12	31	30	23	11	4	2	7	0				Total Process Length
		10	WT	0	OB Epl	14	717	58	67		0	14	32	25	14	9	5	0						Genotype	Region	AVER	STEDV	NUM	STE
		11	WT	0	OB Epl	11	525	51	55		0	11	37	20	7	2	0							WT	OB Epl	834.747	427.486	87	45.8313
AlGFP-9	0728AlGFP-1_LB3-2_GFP_RFP_Sox9_OB-63X-9	1	WT	0	OB Epl	11	895	90	92		0	11	28	32	17	15	9	4	2	0				Genotype	Region					p value	0.002
		6	WT	0	OB Epl	9	660	62	67		0	9	23	20	22	14	7	1	0					KO	OB Epl	853.724	438.277	29	81.386
		7	WT	0	OB Epl	12	772	77	79		0	12	20	33	22	9	6	1	0					NUM of Branch Points
	0728AlGFP-2_LB3-2_GFP_RFP_Sox9_OB-63X-1	3	WT	0	OB Epl	11	926	88	95		0	11	22	21	21	24	18	2	0					Genotype	Region	AVER	STEDV	NUM	STE
		11	WT	0	OB Epl	6	258	23	27		0	6	14	6	9	0								WT	OB Epl	83.8276	47.6162	87	5.105
		12	WT	0	OB Epl	14	453	39	45		0	14	24	18	9	2	0							Genotype	Region					p value	0.001
	0728AlGFP-2_LB3-2_GFP_OB-63X-2	1	WT	0	OB Epl	9	416	27	31		0	9	15	15	10	7	3	1	0					KO	OB Epl	85.6897	46.1992	29	8.57897
		3	WT	0	OB Epl	8	465	39	43		0	8	23	21	8	3	0							NUM of Terminal Points
		4	WT	0	OB Epl	11	375	28	29		0	11	16	15	8	3	0							Genotype	Region	AVER	STEDV	NUM	STE
	0728AlGFP-2_LB3-2_GFP_OB-63X-3	0	WT	0	OB Epl	16	1867	195	204		0	16	45	53	46	34	29	21	7	0				WT	OB Epl	89.6437	49.1043	87	5.26453
		4	WT	0	OB Epl	17	1492	146	152		0	17	37	35	36	29	26	18	11	1	0			Genotype	Region					p value	0.001
		7	WT	0	OB Epl	10	1317	133	139		0	10	24	37	32	32	21	14	2	4	0			KO	OB Epl	91.3103	47.3913	29	8.80034
	0728AlGFP-2_LB3-2_GFP_OB-63X-4	3	WT	0	OB Epl	13	864	91	95		0	13	29	30	25	20	4	3	0
		6	WT	0	OB Epl	9	600	59	64		0	9	20	18	19	15	3	0
		7	WT	0	OB Epl	17	2364	267	276		0	17	42	57	46	46	42	32	18	9	9	0
	0728AlGFP-2_LB3-2_GFP_OB-63X-5	4	WT	0	OB Epl	10	735	64	74		0	10	22	24	14	11	7	7	3	3	0
		5	WT	0	OB Epl	12	1365	148	158		0	12	43	44	42	31	11	0
	0728AlGFP-2_LB3-2_GFP_OB-63X-6	2	WT	0	OB Epl	13	1163	132	140		0	13	31	42	43	23	6	2	1	0
		3	WT	0	OB Epl	17	1196	148	155		0	17	42	35	30	19	7	7	9	2	0
		4	WT	0	OB Epl	14	785	82	94		0	14	34	29	22	4	1	0
		5	WT	0	OB Epl	14	818	86	94		0	14	30	42	18	9	4	0
		9	WT	0	OB Epl	15	435	45	49		0	15	22	16	6	4	0
432	0728AlGFP-2_LB3-2_GFP_OB-63X-7-KO	3	WT	0	OB Epl	11	474	42	48		0	11	19	14	16	5	2	0
		5	WT	0	OB Epl	10	573	55	59		0	10	20	26	21	7	1	1	0
	0728AlGFP-3_LB3-1_GFP_OB-63X-3	0	WT	0	OB Epl	11	1145	119	124		0	11	21	34	23	15	15	9	12	7	7	2	0
		2	WT	0	OB Epl	7	203	15	17		0	7	10	7	2	2	1	0
		6	WT	0	OB Epl	12	1398	154	168		0	12	18	16	15	28	26	19	8	21	2	3	0
		8	WT	0	OB Epl	8	1350	156	163		0	8	26	46	40	27	14	5	1	0
		9	WT	0	OB Epl	8	289	26	29		0	8	16	9	4	0
	0728AlGFP-3_LB3-1_GFP_OB-63X-4	6	WT	0	OB Epl	11	606	62	70		0	11	25	21	8	8	7	5	1	0
		7	WT	0	OB Epl	12	461	37	43		0	12	29	20	7	1	0
	0728AlGFP-3_LB3-1_GFP_OB-63X-5	3	WT	0	OB Epl	16	1106	90	97		0	16	38	49	39	10	4	1	0
		6	WT	0	OB Epl	16	682	62	65		0	16	25	11	11	10	12	5	4	2	0
		7	WT	0	OB Epl	9	306	23	26		0	9	19	12	4	0
		9	WT	0	OB Epl	12	1604	147	157		0	12	32	40	37	25	18	8	9	6	3	0
	0728AlGFP-3_LB3-1_GFP_OB-63X-6	2	WT	0	OB Epl	15	985	105	112		0	15	41	37	22	8	3	0
		3	WT	0	OB Epl	14	902	96	98		0	14	30	24	25	8	4	8	6	0
		4	WT	0	OB Epl	14	1161	132	144		0	14	49	46	34	5	7	0
		5	WT	0	OB Epl	12	411	45	48		0	12	17	11	3	5	8	1	0
	0728AlGFP-3_LB3-1_GFP_OB-63X-7	4	WT	0	OB Epl	12	1494	158	163		0	12	39	55	32	27	9	5	0
		8	WT	0	OB Epl	23	1103	116	123		0	23	45	37	23	8	2	0
		9	WT	0	OB Epl	13	735	62	68		0	13	41	23	13	10	5	0
		10	WT	0	OB Epl	11	1391	138	145		0	11	31	48	33	29	27	8	2	0
	0728AlGFP-3_LB3-1_GFP_RFP_OB-63X-1	2	WT	0	OB Epl	10	1601	155	161		0	10	26	46	40	44	14	15	6	3	4	4	0
		3	WT	0	OB Epl	13	713	58	61		0	13	24	18	14	10	5	6	0
		8	WT	0	OB Epl	7	1135	111	117		0	7	19	36	39	23	13	2	0
	0728AlGFP-3_LB3-1_GFP_Sox9_OB-63X-2	0	WT	0	OB Epl	13	953	114	119		0	13	51	39	17	11	4	3	0
		3	WT	0	OB Epl	9	285	22	27		0	9	15	12	3	1	0
	0728AAS9-431_LB3-3_GFP_RFP_Sox9_OB-63X-1	0	KO	1	OB Epl	9	673	71	75		0	9	8	22	17	12	5	3	4	5	4	4	2	0
		1	KO	1	OB Epl	17	416	43	49		0	17	8	12	6	7	2	1	0
		2	KO	1	OB Epl	8	859	98	102		0	8	13	11	3	6	4	12	14	13	8	10	12	1	0
	0728AAS9-431_LB3-3_GFP_RFP_Sox9_OB-63X-4	0	KO	1	OB Epl	9	898	92	99		0	9	24	21	17	14	12	12	6	6	0
		2	KO	1	OB Epl	6	421	43	45		0	6	16	16	10	7	3	0
	0728AAS9-431_LB3-3_GFP_RFP_Sox9_OB-63X-5	0	KO	1	OB Epl	13	915	83	91		0	13	30	33	28	13	4	2	0
		1	KO	1	OB Epl	15	540	56	60		0	15	28	16	8	6	4	1	0
		2	KO	1	OB Epl	10	452	45	49		0	10	24	11	8	4	1	0
		3	KO	1	OB Epl	15	316	27	30		0	15	22	6	2	1	1	0
		4	KO	1	OB Epl	14	1454	143	152		0	14	21	26	31	24	27	30	10	6	2	2	0
		6	KO	1	OB Epl	15	897	80	89		0	15	35	27	16	12	14	5	2	0
		7	KO	1	OB Epl	12	913	95	100		0	12	37	30	19	12	5	5	0
	0728AAS9-431_LB3-3_GFP_RFP_Sox9_OB-63X-6	1	KO	1	OB Epl	16	760	74	81		0	16	34	26	14	9	7	4	2	0
		2	KO	1	OB Epl	19	702	66	70		0	19	33	25	13	3	4	2	2	0
		3	KO	1	OB Epl	13	1036	99	106		0	13	38	37	33	17	6	3	0
		4	KO	1	OB Epl	15	627	61	65		0	15	24	18	14	7	4	2	0
		10	KO	1	OB Epl	12	271	21	26		0	12	18	7	4	1	0
		11	KO	1	OB Epl	10	363	26	29		0	10	17	15	7	4	2	0
	0728AAS9-431_LB3-3_GFP_RFP_Sox9_OB-63X-7	1	KO	1	OB Epl	14	2034	204	210		0	14	37	36	35	48	57	32	8	2	0
		3	KO	1	OB Epl	13	1118	129	135		0	13	38	36	31	25	2	0
		5	KO	1	OB Epl	8	481	50	53		0	8	19	24	16	2	0
		9	KO	1	OB Epl	9	785	65	71		0	9	20	27	26	15	8	3	0
	0728AAS9-431_LB3-3_GFP_RFP_Sox9_OB-63X-2	2	KO	1	OB Epl	15	1860	185	194		0	15	41	46	33	26	21	31	13	11	3	0
		4	KO	1	OB Epl	13	958	85	96		0	13	36	35	20	11	7	10	3	0
		6	KO	1	OB Epl	17	1352	146	151		0	17	32	30	36	24	16	11	1	0
		7	KO	1	OB Epl	16	1161	119	125		0	16	31	37	36	17	5	3	4	0
	0728AAS9-431_LB3-3_GFP_RFP_Sox9_OB-63X-3	0	KO	1	OB Epl	10	1010	117	124		0	10	17	21	26	27	14	5	3	0
		2	KO	1	OB Epl	17	1148	126	132		0	17	34	26	25	18	15	5	0
		4	KO	1	OB Epl	8	338	36	39		0	8	18	13	8	4	0

## Sheet: Fig6D-I
mEPSC amp			mEPSC freq			mIPSC amp			mIPSC freq
Ctrl shRNA	GLT1 shRNA		Ctrl shRNA	GLT1 shRNA		Ctrl shRNA	GLT1 shRNA		Ctrl shRNA	GLT1 shRNA
17.2372	10.725		0.033333	0		38.6328	42.6394		0.433333	0.1
17.8213	9.80227		0.133333	0.066667		34.1344	28.1517		0.466667	2.86667
8.97551	8.16741		1.36667	0.033333		33.752	30.179		1.93333	3.1
12.9224	15.1205		0.9	0.133333		28.9198	33.8413		1.2	1
10.3176	20.707		1.1	0.2		31.8109	34.2637		0.5	2.5
11.8101	14.4437		1.13333	0.033333		31.7654	34.4106		0.5	1.36667
14.9617	16.6668		0.166667	0.066667		36.0821	33.4816		0.6	0.866667
				0.066667		28.7738	36.8882		0.9	2.13333
						46.5067			0.4
						27.482			1.16667

[truncated: 6 more sheets: Fig6J-K, FigS2A-D, FigS3B-C, FigureS4C-G, FigS5, FigS6]
